# Supplementary material for: 2-[2-(1H-Imidazol-1-yl)-2-adamant­yl]phenol
Source: Acta Crystallogr Sect E Struct Rep Online. 2011 Jan 15;67(Pt 2):o396. doi: 10.1107/S1600536810053900 (PMC3051547; doi:10.1107/S1600536810053900)
Supplement: Supplementary file 1 [file e-67-0o396-sup1.cif]

##############################################################################
###                                                                        ###
###        Electronic paper (Acta Crystallographica Section E)             ###
###                                                                        ###
##############################################################################
#                                                                            #
# This CIF contains the data in a paper accepted for publication in Acta     #
# Crystallographica Section E. It conforms to the requirements of Notes      #
# for Authors for Section E, and has been peer reviewed under the auspices   #
# of the IUCr Commission on Journals.                                        #
#                                                                            #
# Full details of the Crystallographic Information File format               #
# are given in the paper "The Crystallographic Information File (CIF):       #
# a New Standard Archive File for Crystallography" by S. R. Hall, F. H.      #
# Allen and I. D. Brown [Acta Cryst. (1991), A47, 655-685].                  #
#                                                                            #
# The current version of the core CIF dictionary is obtainable from          #
# ftp://ftp.iucr.org/pub/cif_core.dic. The current version number is 2.4.    #
#                                                                            #
# Software is freely available for graphical display of the structure(s) in  #
# this CIF.  For information consult the CIF home page http://www.iucr.org/  #
# cif/home.html                                                              #
#                                                                            #
# This file may be used for bona fide research purposes within the           #
# scientific community so long as proper attribution is given to the journal # 
# article from which it was obtained.                                        #
#                                                                            #
##############################################################################
                                             
data_global
_audit_creation_method     'SHELXL97 and manual editing of sample5.cif'
_journal_date_recd_electronic     2010-12-17
_journal_date_accepted     2010-12-22
_journal_name_full     'Acta Crystallographica, Section E'
_journal_year     2011
_journal_volume     67
_journal_issue      2
_journal_page_first     o396
_journal_page_last     o396
_journal_paper_category     QO
_journal_coeditor_code     CV5021
_publ_contact_author_name     'Dr. Victor B. Rybakov'
_publ_contact_author_address
;
  Department of Chemistry, Moscow State University,
  119992 Moscow, Russian Federation
;
_publ_contact_author_email     rybakov20021@yandex.ru
_publ_contact_author_fax     '7-495-9390898'
_publ_contact_author_phone     '7-495-9393654'
_publ_section_title
;
2-[2-(1<i>H</i>-Imidazol-1-yl)-2-adamantyl]phenol
;
loop_
    _publ_author_name
    _publ_author_address
    'Vitalij A. Osyanin'
;
 Samara State Technical University,
 Molodogvardeyskay Str. 244, 443100 Samara,
 Russian Federation
;
    'Yulia V. Popova'
;
 Samara State Technical University,
 Molodogvardeyskay Str. 244, 443100 Samara,
 Russian Federation
;
    'Victor B. Rybakov'
;
  Department of Chemistry, Moscow State University,
  119992 Moscow, Russian Federation
;
    'Yurij N. Klimochkin'
;
 Samara State Technical University,
 Molodogvardeyskay Str. 244, 443100 Samara,
 Russian Federation
;
data_I
_chemical_name_systematic
;
2-[2-(1<i>H</i>-Imidazol-1-yl)-2-adamantyl]phenol
;
_chemical_name_common     ?
_chemical_formula_moiety     'C19 H22 N2 O'
_chemical_formula_sum     'C19 H22 N2 O'
_chemical_formula_iupac     'C19 H22 N2 O'
_chemical_formula_weight     294.39
_chemical_melting_point_gt     524
_chemical_melting_point_lt     525
_symmetry_cell_setting     triclinic
_symmetry_space_group_name_H-M     'P -1'
_symmetry_space_group_name_Hall     '-P 1'
loop_
    _symmetry_equiv_pos_as_xyz
    'x, y, z'
    '-x, -y, -z'
_cell_length_a     6.3981(4)
_cell_length_b     10.3944(7)
_cell_length_c     12.5345(8)
_cell_angle_alpha     67.028(6)
_cell_angle_beta     84.863(6)
_cell_angle_gamma     72.647(6)
_cell_volume     732.22(9)
_cell_formula_units_Z     2
_cell_measurement_reflns_used     4464
_cell_measurement_theta_min     3.8289
_cell_measurement_theta_max     67.379
_cell_measurement_temperature     100(2)
_exptl_crystal_description     'prism'
_exptl_crystal_colour     'colourless'
_exptl_crystal_size_max     0.5608
_exptl_crystal_size_mid     0.186
_exptl_crystal_size_min     0.115
_exptl_crystal_density_diffrn     1.335
_exptl_crystal_density_meas     ?
_exptl_crystal_density_method     'not measured'
_exptl_crystal_F_000     316
_exptl_absorpt_coefficient_mu     0.648
_exptl_absorpt_correction_type     analytical
_exptl_absorpt_process_details
;
[<i>CrysAlis PRO RED</i> (Oxford Diffraction, 2010); based on
expressions
derived by Clark & Reid (1995)]
;
_exptl_absorpt_correction_T_min     0.819
_exptl_absorpt_correction_T_max     0.944
_exptl_special_details
;
<i>CrysAlis Pro Red</i>. Analytical numeric absorption correction using a
multifaceted crystal model based on expressions derived by Clark & Reid
(1995).
;
_diffrn_ambient_temperature     100(2)
_diffrn_radiation_type     'Cu K\a'
_diffrn_radiation_wavelength     1.5418
_diffrn_radiation_source     'fine-focus sealed tube'
_diffrn_radiation_monochromator     'mirror'
_diffrn_measurement_device_type
                                'Oxford Diffraction Xcalibur Atlas Gemini ultra'
_diffrn_measurement_method     \w
_diffrn_detector_area_resol_mean     10.4875
_diffrn_reflns_number     6557
_diffrn_reflns_av_R_equivalents     0.0243
_diffrn_reflns_av_sigmaI/netI     0.0241
_diffrn_reflns_theta_min     3.83
_diffrn_reflns_theta_max     67.49
_diffrn_reflns_theta_full     67.49
_diffrn_measured_fraction_theta_max     0.980
_diffrn_measured_fraction_theta_full     0.980
_diffrn_reflns_limit_h_min     -7
_diffrn_reflns_limit_h_max     7
_diffrn_reflns_limit_k_min     -12
_diffrn_reflns_limit_k_max     11
_diffrn_reflns_limit_l_min     -14
_diffrn_reflns_limit_l_max     14
_diffrn_standards_number     ?
_diffrn_standards_interval_count     ?
_diffrn_standards_interval_time     ?
_diffrn_standards_decay_%     ?
_refine_special_details
;
 Refinement of <i>F</i>^2^ against ALL reflections. The weighted
 <i>R</i>-factor w<i>R</i> and goodness of fit </i>S</i> are based on
 <i>F</i>^2^, conventional <i>R</i>-factors <i>R</i> are based
 on <i>F</i>, with <i>F</i> set to zero for negative <i>F</i>^2^. The threshold
 expression of <i>F</i>^2^ > 2\s(<i>F</i>^2^) is used only for calculating
 <i>R</i>-factors(gt) etc. and is not relevant to the choice of reflections
 for refinement. <i>R</i>-factors based on <i>F</i>^2^ are statistically about
 twice as large as those based on <i>F</i>, and <i>R</i>-factors based on ALL
 data will be even larger.
;
_reflns_number_total     2600
_reflns_number_gt     2300
_reflns_threshold_expression     I>2\s(I)
_refine_ls_structure_factor_coef     Fsqd
_refine_ls_matrix_type     full
_refine_ls_R_factor_all     0.0438
_refine_ls_R_factor_gt     0.0386
_refine_ls_wR_factor_gt     0.1009
_refine_ls_wR_factor_ref     0.1058
_refine_ls_goodness_of_fit_ref     1.048
_refine_ls_restrained_S_all     1.048
_refine_ls_number_reflns     2600
_refine_ls_number_parameters     200
_refine_ls_number_restraints     0
_refine_ls_hydrogen_treatment     constr
_refine_ls_weighting_scheme     calc
_refine_ls_weighting_details
         'calc w=1/[\s^2^(Fo^2^)+(0.0569P)^2^+0.2906P] where P=(Fo^2^+2Fc^2^)/3'
_atom_sites_solution_hydrogens     geom
_atom_sites_solution_primary     direct
_atom_sites_solution_secondary     difmap
_refine_ls_shift/su_max     0.000
_refine_ls_shift/su_mean     0.000
_refine_diff_density_max     0.277
_refine_diff_density_min     -0.266
_refine_ls_extinction_method     'none'
_refine_ls_extinction_coef     ?
loop_
    _atom_type_symbol
    _atom_type_description
    _atom_type_scat_dispersion_real
    _atom_type_scat_dispersion_imag
    _atom_type_scat_source
    'C' 'C' 0.0181 0.0091
                         'International Tables Vol C Tables 4.2.6.8 and 6.1.1.4'
    'H' 'H' 0.0000 0.0000
                         'International Tables Vol C Tables 4.2.6.8 and 6.1.1.4'
    'O' 'O' 0.0492 0.0322
                         'International Tables Vol C Tables 4.2.6.8 and 6.1.1.4'
    'N' 'N' 0.0311 0.0180
                         'International Tables Vol C Tables 4.2.6.8 and 6.1.1.4'
_computing_data_collection
                            '<i>CrysAlis PRO CCD</i> (Oxford Diffraction, 2010)'
_computing_cell_refinement
                            '<i>CrysAlis PRO CCD</i> (Oxford Diffraction, 2010)'
_computing_data_reduction
                            '<i>CrysAlis PRO RED</i> (Oxford Diffraction, 2010)'
_computing_structure_solution     '<i>OLEX2</i> (Dolomanov <i>et al.</i>, 2009)'
_computing_structure_refinement     '<i>SHELXL97</i> (Sheldrick, 2008)'
_computing_molecular_graphics     '<i>ORTEP-3</i> (Farrugia, 1997)'
_computing_publication_material
                                  '<i>OLEX2</i> (Dolomanov <i>et al.</i>, 2009)'
loop_
    _atom_site_type_symbol
    _atom_site_label
    _atom_site_fract_x
    _atom_site_fract_y
    _atom_site_fract_z
    _atom_site_U_iso_or_equiv
    _atom_site_adp_type
    _atom_site_calc_flag
    _atom_site_refinement_flags
    _atom_site_occupancy
    _atom_site_disorder_assembly
    _atom_site_disorder_group
    C C1 0.6828(2) 0.13046(14) 0.71608(11) 0.0119(3) Uani d . 1 . .
    C C2 0.8219(2) 0.19052(14) 0.77095(11) 0.0129(3) Uani d . 1 . .
    H H2 0.9810 0.1423 0.7659 0.015 Uiso calc R 1 . .
    C C3 0.7648(2) 0.15615(15) 0.89927(11) 0.0144(3) Uani d . 1 . .
    H H3A 0.7957 0.0494 0.9413 0.017 Uiso calc R 1 . .
    H H3B 0.8567 0.1909 0.9352 0.017 Uiso calc R 1 . .
    C C4 0.5221(2) 0.23102(15) 0.90889(12) 0.0159(3) Uani d . 1 . .
    H H4 0.4851 0.2063 0.9924 0.019 Uiso calc R 1 . .
    C C5 0.3829(2) 0.17734(15) 0.85153(12) 0.0150(3) Uani d . 1 . .
    H H5B 0.2256 0.2242 0.8580 0.018 Uiso calc R 1 . .
    H H5A 0.4112 0.0705 0.8919 0.018 Uiso calc R 1 . .
    C C6 0.4385(2) 0.21431(14) 0.72319(11) 0.0133(3) Uani d . 1 . .
    H H6 0.3426 0.1818 0.6864 0.016 Uiso calc R 1 . .
    C C7 0.3972(2) 0.38008(14) 0.66138(12) 0.0158(3) Uani d . 1 . .
    H H7A 0.4352 0.4041 0.5789 0.019 Uiso calc R 1 . .
    H H7B 0.2399 0.4299 0.6645 0.019 Uiso calc R 1 . .
    C C8 0.5352(2) 0.43437(15) 0.71904(12) 0.0168(3) Uani d . 1 . .
    H H8 0.5069 0.5423 0.6784 0.020 Uiso calc R 1 . .
    C C9 0.4767(2) 0.39671(15) 0.84690(12) 0.0183(3) Uani d . 1 . .
    H H9A 0.5652 0.4319 0.8844 0.022 Uiso calc R 1 . .
    H H9B 0.3200 0.4456 0.8527 0.022 Uiso calc R 1 . .
    C C10 0.7765(2) 0.35711(14) 0.70967(12) 0.0157(3) Uani d . 1 . .
    H H10B 0.8701 0.3907 0.7456 0.019 Uiso calc R 1 . .
    H H10A 0.8134 0.3822 0.6270 0.019 Uiso calc R 1 . .
    C C11 0.7345(2) -0.03789(14) 0.77320(11) 0.0121(3) Uani d . 1 . .
    C C12 0.9364(2) -0.12251(15) 0.83113(11) 0.0142(3) Uani d . 1 . .
    H H12 1.0346 -0.0742 0.8399 0.017 Uiso calc R 1 . .
    C C13 0.9993(2) -0.27371(15) 0.87630(12) 0.0170(3) Uani d . 1 . .
    H H13 1.1375 -0.3271 0.9153 0.020 Uiso calc R 1 . .
    C C14 0.8589(2) -0.34664(15) 0.86411(12) 0.0173(3) Uani d . 1 . .
    H H14 0.9000 -0.4502 0.8949 0.021 Uiso calc R 1 . .
    C C15 0.6586(2) -0.26690(15) 0.80662(11) 0.0158(3) Uani d . 1 . .
    H H15 0.5624 -0.3167 0.7981 0.019 Uiso calc R 1 . .
    C C16 0.5952(2) -0.11438(15) 0.76088(11) 0.0135(3) Uani d . 1 . .
    O O16 0.39755(15) -0.04140(10) 0.70444(8) 0.0160(2) Uani d . 1 . .
    H H16 0.3581 -0.0954 0.6799 0.024 Uiso calc R 1 . .
    N N17 0.73914(18) 0.16304(12) 0.59155(9) 0.0128(3) Uani d . 1 . .
    C C18 0.6190(2) 0.15886(14) 0.50968(11) 0.0149(3) Uani d . 1 . .
    H H18 0.4767 0.1459 0.5218 0.018 Uiso calc R 1 . .
    N N19 0.72161(19) 0.17480(12) 0.41173(10) 0.0160(3) Uani d . 1 . .
    C C20 0.9204(2) 0.18904(15) 0.43073(12) 0.0164(3) Uani d . 1 . .
    H H20 1.0312 0.2028 0.3751 0.020 Uiso calc R 1 . .
    C C21 0.9346(2) 0.18058(15) 0.54089(12) 0.0155(3) Uani d . 1 . .
    H H21 1.0556 0.1857 0.5762 0.019 Uiso calc R 1 . .
loop_
    _atom_site_aniso_label
    _atom_site_aniso_U_11
    _atom_site_aniso_U_22
    _atom_site_aniso_U_33
    _atom_site_aniso_U_12
    _atom_site_aniso_U_13
    _atom_site_aniso_U_23
    C1 0.0118(6) 0.0129(7) 0.0096(6) -0.0018(5) 0.0004(5) -0.0043(5)
    C2 0.0111(6) 0.0135(7) 0.0136(7) -0.0021(5) -0.0007(5) -0.0056(5)
    C3 0.0162(7) 0.0144(6) 0.0124(7) -0.0028(5) -0.0013(5) -0.0059(5)
    C4 0.0174(7) 0.0160(7) 0.0140(6) -0.0030(5) 0.0023(5) -0.0072(5)
    C5 0.0128(6) 0.0142(7) 0.0161(7) -0.0016(5) 0.0024(5) -0.0060(5)
    C6 0.0110(6) 0.0125(7) 0.0146(7) -0.0006(5) -0.0008(5) -0.0053(5)
    C7 0.0138(6) 0.0135(7) 0.0164(7) -0.0002(5) -0.0011(5) -0.0042(5)
    C8 0.0179(7) 0.0112(6) 0.0191(7) -0.0017(5) -0.0007(5) -0.0051(5)
    C9 0.0186(7) 0.0163(7) 0.0207(7) -0.0015(5) 0.0010(6) -0.0104(6)
    C10 0.0173(7) 0.0150(7) 0.0153(7) -0.0055(5) 0.0003(5) -0.0058(5)
    C11 0.0125(6) 0.0136(7) 0.0090(6) -0.0013(5) 0.0022(5) -0.0053(5)
    C12 0.0142(6) 0.0156(7) 0.0126(6) -0.0024(5) 0.0004(5) -0.0067(5)
    C13 0.0163(7) 0.0164(7) 0.0134(6) 0.0023(5) -0.0021(5) -0.0050(5)
    C14 0.0244(7) 0.0114(6) 0.0134(6) -0.0017(5) 0.0011(5) -0.0043(5)
    C15 0.0193(7) 0.0161(7) 0.0137(6) -0.0063(5) 0.0026(5) -0.0071(5)
    C16 0.0135(6) 0.0162(7) 0.0097(6) -0.0018(5) 0.0020(5) -0.0059(5)
    O16 0.0148(5) 0.0157(5) 0.0185(5) -0.0033(4) -0.0032(4) -0.0076(4)
    N17 0.0130(6) 0.0138(6) 0.0102(5) -0.0021(4) -0.0005(4) -0.0042(4)
    C18 0.0148(6) 0.0144(7) 0.0139(7) -0.0027(5) -0.0019(5) -0.0043(5)
    N19 0.0179(6) 0.0146(6) 0.0137(6) -0.0024(5) -0.0009(5) -0.0050(4)
    C20 0.0154(7) 0.0172(7) 0.0149(7) -0.0028(5) 0.0020(5) -0.0060(5)
    C21 0.0122(6) 0.0192(7) 0.0151(7) -0.0033(5) 0.0012(5) -0.0075(5)
_geom_special_details
;
All s.u.'s (except the s.u. in the dihedral angle between two l.s. planes) are
estimated using the full covariance matrix. The cell s.u.'s are taken into
account individually in the estimation of s.u.'s in distances, angles and
torsion angles; correlations between s.u.'s in cell parameters are only used
when they are defined by crystal symmetry. An approximate (isotropic)
treatment of cell s.u.'s is used for estimating s.u.'s involving l.s. planes.
;
loop_
    _geom_bond_atom_site_label_1
    _geom_bond_atom_site_label_2
    _geom_bond_site_symmetry_2
    _geom_bond_distance
    _geom_bond_publ_flag
    C1 N17 . 1.4968(16) ?
    C1 C11 . 1.5503(18) ?
    C1 C2 . 1.5591(18) ?
    C1 C6 . 1.5600(17) ?
    C2 C3 . 1.5402(18) ?
    C2 C10 . 1.5410(18) ?
    C2 H2 . 1.0000 ?
    C3 C4 . 1.5329(19) ?
    C3 H3A . 0.9900 ?
    C3 H3B . 0.9900 ?
    C4 C5 . 1.5317(19) ?
    C4 C9 . 1.5335(19) ?
    C4 H4 . 1.0000 ?
    C5 C6 . 1.5358(18) ?
    C5 H5B . 0.9900 ?
    C5 H5A . 0.9900 ?
    C6 C7 . 1.5369(18) ?
    C6 H6 . 1.0000 ?
    C7 C8 . 1.5334(19) ?
    C7 H7A . 0.9900 ?
    C7 H7B . 0.9900 ?
    C8 C10 . 1.5307(19) ?
    C8 C9 . 1.5336(19) ?
    C8 H8 . 1.0000 ?
    C9 H9A . 0.9900 ?
    C9 H9B . 0.9900 ?
    C10 H10B . 0.9900 ?
    C10 H10A . 0.9900 ?
    C11 C12 . 1.4006(19) ?
    C11 C16 . 1.4121(19) ?
    C12 C13 . 1.386(2) ?
    C12 H12 . 0.9500 ?
    C13 C14 . 1.387(2) ?
    C13 H13 . 0.9500 ?
    C14 C15 . 1.384(2) ?
    C14 H14 . 0.9500 ?
    C15 C16 . 1.3983(19) ?
    C15 H15 . 0.9500 ?
    C16 O16 . 1.3578(17) ?
    O16 H16 . 0.8400 ?
    N17 C18 . 1.3572(18) ?
    N17 C21 . 1.3800(18) ?
    C18 N19 . 1.3144(18) ?
    C18 H18 . 0.9500 ?
    N19 C20 . 1.3750(18) ?
    C20 C21 . 1.359(2) ?
    C20 H20 . 0.9500 ?
    C21 H21 . 0.9500 ?
loop_
    _geom_angle_atom_site_label_1
    _geom_angle_atom_site_label_2
    _geom_angle_atom_site_label_3
    _geom_angle_site_symmetry_1
    _geom_angle_site_symmetry_3
    _geom_angle
    _geom_angle_publ_flag
    N17 C1 C11 . . 105.20(10) ?
    N17 C1 C2 . . 109.43(10) ?
    C11 C1 C2 . . 112.54(10) ?
    N17 C1 C6 . . 109.23(10) ?
    C11 C1 C6 . . 114.20(10) ?
    C2 C1 C6 . . 106.20(10) ?
    C3 C2 C10 . . 107.87(10) ?
    C3 C2 C1 . . 109.39(10) ?
    C10 C2 C1 . . 111.95(10) ?
    C3 C2 H2 . . 109.2 ?
    C10 C2 H2 . . 109.2 ?
    C1 C2 H2 . . 109.2 ?
    C4 C3 C2 . . 110.01(11) ?
    C4 C3 H3A . . 109.7 ?
    C2 C3 H3A . . 109.7 ?
    C4 C3 H3B . . 109.7 ?
    C2 C3 H3B . . 109.7 ?
    H3A C3 H3B . . 108.2 ?
    C5 C4 C3 . . 108.87(11) ?
    C5 C4 C9 . . 109.55(11) ?
    C3 C4 C9 . . 109.45(11) ?
    C5 C4 H4 . . 109.6 ?
    C3 C4 H4 . . 109.6 ?
    C9 C4 H4 . . 109.6 ?
    C4 C5 C6 . . 110.18(11) ?
    C4 C5 H5B . . 109.6 ?
    C6 C5 H5B . . 109.6 ?
    C4 C5 H5A . . 109.6 ?
    C6 C5 H5A . . 109.6 ?
    H5B C5 H5A . . 108.1 ?
    C5 C6 C7 . . 109.36(11) ?
    C5 C6 C1 . . 108.42(10) ?
    C7 C6 C1 . . 111.46(11) ?
    C5 C6 H6 . . 109.2 ?
    C7 C6 H6 . . 109.2 ?
    C1 C6 H6 . . 109.2 ?
    C8 C7 C6 . . 110.49(11) ?
    C8 C7 H7A . . 109.6 ?
    C6 C7 H7A . . 109.6 ?
    C8 C7 H7B . . 109.6 ?
    C6 C7 H7B . . 109.6 ?
    H7A C7 H7B . . 108.1 ?
    C10 C8 C7 . . 107.65(11) ?
    C10 C8 C9 . . 109.96(11) ?
    C7 C8 C9 . . 109.52(11) ?
    C10 C8 H8 . . 109.9 ?
    C7 C8 H8 . . 109.9 ?
    C9 C8 H8 . . 109.9 ?
    C4 C9 C8 . . 109.60(11) ?
    C4 C9 H9A . . 109.8 ?
    C8 C9 H9A . . 109.8 ?
    C4 C9 H9B . . 109.8 ?
    C8 C9 H9B . . 109.8 ?
    H9A C9 H9B . . 108.2 ?
    C8 C10 C2 . . 110.44(11) ?
    C8 C10 H10B . . 109.6 ?
    C2 C10 H10B . . 109.6 ?
    C8 C10 H10A . . 109.6 ?
    C2 C10 H10A . . 109.6 ?
    H10B C10 H10A . . 108.1 ?
    C12 C11 C16 . . 116.59(12) ?
    C12 C11 C1 . . 120.07(11) ?
    C16 C11 C1 . . 123.06(11) ?
    C13 C12 C11 . . 122.87(13) ?
    C13 C12 H12 . . 118.6 ?
    C11 C12 H12 . . 118.6 ?
    C12 C13 C14 . . 119.57(13) ?
    C12 C13 H13 . . 120.2 ?
    C14 C13 H13 . . 120.2 ?
    C15 C14 C13 . . 119.31(13) ?
    C15 C14 H14 . . 120.3 ?
    C13 C14 H14 . . 120.3 ?
    C14 C15 C16 . . 121.17(13) ?
    C14 C15 H15 . . 119.4 ?
    C16 C15 H15 . . 119.4 ?
    O16 C16 C15 . . 118.79(12) ?
    O16 C16 C11 . . 120.71(12) ?
    C15 C16 C11 . . 120.49(12) ?
    C16 O16 H16 . . 109.5 ?
    C18 N17 C21 . . 105.78(11) ?
    C18 N17 C1 . . 125.96(11) ?
    C21 N17 C1 . . 127.56(11) ?
    N19 C18 N17 . . 112.41(12) ?
    N19 C18 H18 . . 123.8 ?
    N17 C18 H18 . . 123.8 ?
    C18 N19 C20 . . 105.33(11) ?
    C21 C20 N19 . . 109.81(12) ?
    C21 C20 H20 . . 125.1 ?
    N19 C20 H20 . . 125.1 ?
    C20 C21 N17 . . 106.65(12) ?
    C20 C21 H21 . . 126.7 ?
    N17 C21 H21 . . 126.7 ?
loop_
    _geom_torsion_atom_site_label_1
    _geom_torsion_atom_site_label_2
    _geom_torsion_atom_site_label_3
    _geom_torsion_atom_site_label_4
    _geom_torsion_site_symmetry_1
    _geom_torsion_site_symmetry_2
    _geom_torsion_site_symmetry_3
    _geom_torsion_site_symmetry_4
    _geom_torsion
    _geom_torsion_publ_flag
    N17 C1 C2 C3 . . . . -179.67(10) ?
    C11 C1 C2 C3 . . . . -63.10(13) ?
    C6 C1 C2 C3 . . . . 62.54(13) ?
    N17 C1 C2 C10 . . . . 60.82(13) ?
    C11 C1 C2 C10 . . . . 177.39(10) ?
    C6 C1 C2 C10 . . . . -56.97(13) ?
    C10 C2 C3 C4 . . . . 60.61(13) ?
    C1 C2 C3 C4 . . . . -61.39(13) ?
    C2 C3 C4 C5 . . . . 58.63(14) ?
    C2 C3 C4 C9 . . . . -61.09(14) ?
    C3 C4 C5 C6 . . . . -59.90(14) ?
    C9 C4 C5 C6 . . . . 59.76(14) ?
    C4 C5 C6 C7 . . . . -58.55(13) ?
    C4 C5 C6 C1 . . . . 63.17(13) ?
    N17 C1 C6 C5 . . . . 179.01(10) ?
    C11 C1 C6 C5 . . . . 61.54(14) ?
    C2 C1 C6 C5 . . . . -63.08(13) ?
    N17 C1 C6 C7 . . . . -60.57(13) ?
    C11 C1 C6 C7 . . . . -178.04(10) ?
    C2 C1 C6 C7 . . . . 57.34(13) ?
    C5 C6 C7 C8 . . . . 58.29(14) ?
    C1 C6 C7 C8 . . . . -61.58(14) ?
    C6 C7 C8 C10 . . . . 60.48(14) ?
    C6 C7 C8 C9 . . . . -59.05(14) ?
    C5 C4 C9 C8 . . . . -60.07(14) ?
    C3 C4 C9 C8 . . . . 59.24(14) ?
    C10 C8 C9 C4 . . . . -58.49(14) ?
    C7 C8 C9 C4 . . . . 59.61(14) ?
    C7 C8 C10 C2 . . . . -59.76(14) ?
    C9 C8 C10 C2 . . . . 59.49(14) ?
    C3 C2 C10 C8 . . . . -59.81(14) ?
    C1 C2 C10 C8 . . . . 60.58(14) ?
    N17 C1 C11 C12 . . . . 95.89(13) ?
    C2 C1 C11 C12 . . . . -23.18(16) ?
    C6 C1 C11 C12 . . . . -144.35(12) ?
    N17 C1 C11 C16 . . . . -77.81(14) ?
    C2 C1 C11 C16 . . . . 163.12(11) ?
    C6 C1 C11 C16 . . . . 41.95(17) ?
    C16 C11 C12 C13 . . . . -0.85(19) ?
    C1 C11 C12 C13 . . . . -174.96(12) ?
    C11 C12 C13 C14 . . . . 0.3(2) ?
    C12 C13 C14 C15 . . . . 0.2(2) ?
    C13 C14 C15 C16 . . . . -0.1(2) ?
    C14 C15 C16 O16 . . . . 179.48(12) ?
    C14 C15 C16 C11 . . . . -0.5(2) ?
    C12 C11 C16 O16 . . . . -179.02(11) ?
    C1 C11 C16 O16 . . . . -5.11(19) ?
    C12 C11 C16 C15 . . . . 0.93(19) ?
    C1 C11 C16 C15 . . . . 174.84(11) ?
    C11 C1 N17 C18 . . . . 75.31(15) ?
    C2 C1 N17 C18 . . . . -163.57(12) ?
    C6 C1 N17 C18 . . . . -47.69(16) ?
    C11 C1 N17 C21 . . . . -93.75(14) ?
    C2 C1 N17 C21 . . . . 27.38(17) ?
    C6 C1 N17 C21 . . . . 143.25(12) ?
    C21 N17 C18 N19 . . . . -1.09(15) ?
    C1 N17 C18 N19 . . . . -172.09(11) ?
    N17 C18 N19 C20 . . . . 0.49(15) ?
    C18 N19 C20 C21 . . . . 0.33(15) ?
    N19 C20 C21 N17 . . . . -0.98(15) ?
    C18 N17 C21 C20 . . . . 1.22(14) ?
    C1 N17 C21 C20 . . . . 172.03(12) ?
loop_
    _geom_hbond_atom_site_label_D
    _geom_hbond_atom_site_label_H
    _geom_hbond_atom_site_label_A
    _geom_hbond_site_symmetry_A
    _geom_hbond_distance_DH
    _geom_hbond_distance_HA
    _geom_hbond_distance_DA
    _geom_hbond_angle_DHA
    O16 H16 N19 2_656 0.84 1.83 2.6514(15) 164
    C20 H20 Cg 2_756 0.95 2.60 3.459(18) 151
