# Supplementary material for: 2-[2-(1H-Imidazol-1-yl)-2-adamant­yl]phenol
Source: Acta Crystallogr Sect E Struct Rep Online. 2011 Jan 15;67(Pt 2):o396. doi: 10.1107/S1600536810053900 (PMC3051547; doi:10.1107/S1600536810053900)
Supplement: Supplementary file 2 [file e-67-0o396-Isup2.hkl]

# 
# h,k,l, Fc-squared, Fo-squared, sigma(Fo-squared) and status flag 
# 
data_I
_shelx_title ' ' 
_shelx_refln_list_code          4 
_shelx_F_calc_maximum       82.12 
_exptl_crystal_F_000       316.00 
_reflns_d_resolution_high  0.8345 
 
loop_ 
 _symmetry_equiv_pos_as_xyz 
 'x, y, z' 
 '-x, -y, -z' 
 
_cell_length_a     6.3981 
_cell_length_b    10.3944 
_cell_length_c    12.5345 
_cell_angle_alpha  67.028 
_cell_angle_beta   84.863 
_cell_angle_gamma  72.647 
 
_shelx_F_squared_multiplier     1.000 
 
loop_ 
 _refln_index_h 
 _refln_index_k 
 _refln_index_l 
 _refln_F_squared_calc 
 _refln_F_squared_meas 
 _refln_F_squared_sigma 
 _refln_observed_status 
   1   0   0     2324.44     1990.00     16.86 o 
   2   0   0       81.89       80.44      4.97 o 
   3   0   0       51.76       44.05      4.81 o 
   4   0   0       14.29       18.42      0.79 o 
   5   0   0       36.95       35.70      1.45 o 
   6   0   0      143.98      134.99      3.19 o 
   7   0   0        3.63        4.64      0.89 o 
  -7   1   0        0.02        0.63      0.48 o 
  -6   1   0      131.95      135.00      3.66 o 
  -5   1   0       32.48       29.95      1.55 o 
  -4   1   0      119.81      127.06      2.11 o 
  -3   1   0     2366.75     2419.20     36.74 o 
  -2   1   0     1566.44     1498.60     22.95 o 
  -1   1   0      777.36      689.95     11.52 o 
   0   1   0     2694.04     2831.88     31.71 o 
   1   1   0     1294.67     1198.49      8.31 o 
   2   1   0       50.85       47.11      3.76 o 
   3   1   0        0.05        3.17      1.46 o 
   4   1   0        5.20        7.71      0.55 o 
   5   1   0      195.74      187.58      2.32 o 
   6   1   0      159.82      163.70      3.00 o 
   7   1   0        1.13        3.71      0.87 o 
  -6   2   0        1.07        0.67      0.69 o 
  -5   2   0       10.78        4.82      0.78 o 
  -4   2   0       91.31       95.76      2.23 o 
  -3   2   0        0.05        1.89      0.63 o 
  -2   2   0        1.48       -1.05      1.49 o 
  -1   2   0     3122.38     2917.18     27.68 o 
   0   2   0     3307.26     3418.43     13.31 o 
   1   2   0      669.55      660.45      6.95 o 
   2   2   0       38.24       34.32      2.21 o 
   3   2   0       87.96      105.58      6.89 o 
   4   2   0       18.78       20.42      1.10 o 
   5   2   0        3.34        4.20      0.73 o 
   6   2   0       56.23       55.60      1.45 o 
   7   2   0        3.56        4.15      0.93 o 
  -6   3   0       47.35       39.32     11.27 o 
  -5   3   0      114.52      108.21      3.47 o 
  -4   3   0        3.82        3.65      0.58 o 
  -3   3   0       17.52       25.78      1.05 o 
  -2   3   0      263.13      289.12     12.42 o 
  -1   3   0        3.73        1.72      0.50 o 
   0   3   0     2995.95     3093.77     19.18 o 
   1   3   0       33.77       28.72      1.75 o 
   2   3   0      281.44      265.65      8.33 o 
   3   3   0      234.84      250.47     10.85 o 
   4   3   0       50.47       47.57      1.70 o 
   5   3   0        2.93        3.17      0.66 o 
   6   3   0       83.44       74.00      2.14 o 
   7   3   0       61.76       58.70      2.82 o 
  -6   4   0        8.01        9.83      1.11 o 
  -5   4   0       34.01       33.69      2.38 o 
  -4   4   0      156.28      171.71      4.27 o 
  -3   4   0       66.30       66.36      1.60 o 
  -2   4   0      601.04      638.84      5.55 o 
  -1   4   0      641.72      747.24     18.62 o 
   0   4   0     1115.66     1155.82     10.84 o 
   1   4   0      781.50      838.27     15.83 o 
   2   4   0       27.52       24.49      2.05 o 
   3   4   0      175.86      169.35      9.31 o 
   4   4   0       44.91       49.57      1.46 o 
   5   4   0      103.27       92.46      2.68 o 
   6   4   0      236.05      225.16      3.68 o 
   7   4   0        2.93        2.11      0.62 o 
  -5   5   0       17.98       18.47      1.16 o 
  -4   5   0      200.30      207.06      4.51 o 
  -3   5   0     1254.96     1354.82     85.59 o 
  -2   5   0       14.07       14.07      1.26 o 
  -1   5   0       81.49       83.11      2.18 o 
   0   5   0     1357.25     1424.84     24.15 o 
   1   5   0     1629.25     1824.11     17.19 o 
   2   5   0        4.58        1.77      1.24 o 
   3   5   0      334.29      394.98      4.86 o 
   4   5   0      109.57      114.65      2.35 o 
   5   5   0       71.89       68.64      2.37 o 
   6   5   0       63.40       58.46      1.61 o 
   7   5   0        0.17        0.36      0.38 o 
  -5   6   0        3.05        3.33      0.91 o 
  -4   6   0       36.88       33.94      1.36 o 
  -3   6   0        6.30        7.64      1.01 o 
  -2   6   0      910.41      966.84      9.60 o 
  -1   6   0      112.47      120.08      3.70 o 
   0   6   0      337.79      353.87      7.93 o 
   1   6   0      307.84      339.60      4.64 o 
   2   6   0      191.84      195.96      3.74 o 
   3   6   0      137.64      157.74      3.05 o 
   4   6   0        0.03        0.19      0.59 o 
   5   6   0        0.95        0.57      0.62 o 
   6   6   0        0.78        0.55      0.34 o 
   7   6   0        4.16        4.89      0.80 o 
  -4   7   0       27.73       31.57      1.69 o 
  -3   7   0        5.40        5.24      1.45 o 
  -2   7   0        2.71        3.81      1.45 o 
  -1   7   0      301.85      293.01      7.45 o 
   0   7   0       19.65       20.90      1.75 o 
   1   7   0      251.69      265.95      5.77 o 
   2   7   0       35.75       32.92      2.13 o 
   3   7   0      739.10      743.83     12.51 o 
   4   7   0       28.98       32.56      1.68 o 
   5   7   0       20.62       19.50      1.55 o 
   6   7   0       89.49       88.94      1.89 o 
   7   7   0       21.06       19.52      1.70 o 
  -3   8   0        0.02        1.45      2.46 o 
  -2   8   0       13.80       13.37      2.20 o 
  -1   8   0      127.74      115.92      6.09 o 
   0   8   0       24.51       34.28      3.35 o 
   1   8   0       41.05       54.65      4.31 o 
   2   8   0        0.44        0.47      0.80 o 
   3   8   0       78.90       77.58      4.25 o 
   4   8   0        6.93        6.40      0.89 o 
   5   8   0       13.12       11.84      0.89 o 
   6   8   0       31.46       29.84      1.02 o 
  -2   9   0      302.37      330.39      8.69 o 
  -1   9   0        1.43        0.01      1.44 o 
   0   9   0      167.51      201.97     27.68 o 
   1   9   0        1.55        0.62      0.87 o 
   2   9   0        4.94        3.58      0.92 o 
   3   9   0      270.61      257.77     13.77 o 
   4   9   0       55.97       55.75      2.69 o 
   5   9   0       28.05       29.96      1.14 o 
   6   9   0       45.31       45.71      1.49 o 
  -1  10   0       66.20       57.10      3.54 o 
   0  10   0       66.47       50.05      4.73 o 
   1  10   0       14.46       21.45      2.00 o 
   2  10   0        2.44        0.64      1.20 o 
   3  10   0        6.89        6.67      1.03 o 
   4  10   0       47.14       46.04      2.31 o 
   5  10   0      149.79      166.82      5.64 o 
   1  11   0        3.17        2.50      0.78 o 
   2  11   0       22.17       22.65      1.69 o 
   3  11   0        4.75        5.59      1.01 o 
   4  11   0        2.55        2.84      1.19 o 
  -3 -11   1       45.23       55.87      3.55 o 
  -2 -11   1        9.11       11.36      2.04 o 
  -5 -10   1       59.25       65.77      3.19 o 
  -4 -10   1        5.31        4.99      0.52 o 
  -3 -10   1       22.52       23.38      1.97 o 
  -2 -10   1       26.68       28.09      1.67 o 
  -1 -10   1       29.69       27.41      2.18 o 
   0 -10   1        5.31        7.71      1.24 o 
   1 -10   1        1.90       -0.80      0.80 o 
  -5  -9   1       17.07       19.71      1.19 o 
  -4  -9   1       76.04       73.90      2.96 o 
  -3  -9   1      147.11      154.21      4.58 o 
  -2  -9   1        0.29       -0.70      0.70 o 
  -1  -9   1        0.06        2.52      1.56 o 
   0  -9   1      226.42      217.34     10.22 o 
   1  -9   1       30.17       29.00      1.44 o 
   2  -9   1       45.07       52.72      1.92 o 
  -6  -8   1        0.21       -0.25      0.52 o 
  -5  -8   1       54.82       54.54      2.18 o 
  -4  -8   1      185.21      170.00      4.79 o 
  -3  -8   1       42.12       47.04      2.11 o 
  -2  -8   1       47.68       44.64      2.41 o 
  -1  -8   1       21.45       21.59      2.21 o 
   0  -8   1      173.46      137.99     13.60 o 
   1  -8   1        0.04        1.48      1.04 o 
   2  -8   1        1.02        1.15      0.63 o 
   3  -8   1       11.93       11.50      1.05 o 
  -6  -7   1       54.44       58.17      1.48 o 
  -5  -7   1        3.73        2.93      0.60 o 
  -4  -7   1       12.96       13.40      1.19 o 
  -3  -7   1       28.52       23.43      2.84 o 
  -2  -7   1       44.72       46.18      2.35 o 
  -1  -7   1       33.77       31.27      1.91 o 
   0  -7   1        1.23       -0.48      0.93 o 
   1  -7   1       13.18       14.58      2.30 o 
   2  -7   1       96.18       91.39      5.35 o 
   3  -7   1        1.00        0.36      0.66 o 
   4  -7   1       23.94       21.68      1.90 o 
  -7  -6   1       63.18       55.63      3.13 o 
  -6  -6   1        6.42        5.93      0.65 o 
  -5  -6   1        5.76        4.94      0.82 o 
  -4  -6   1      113.45      110.50      3.28 o 
  -3  -6   1       70.54       76.94      2.25 o 
  -2  -6   1       82.46       87.25      3.98 o 
  -1  -6   1       23.96       30.73      2.35 o 
   0  -6   1      704.71      766.44     15.12 o 
   1  -6   1        2.32        1.89      0.80 o 
   2  -6   1      281.41      300.14      5.04 o 
   3  -6   1       13.89       14.33      1.27 o 
   4  -6   1        1.52        3.04      1.76 o 
  -7  -5   1        0.02       -0.50      0.50 o 
  -6  -5   1        8.54        5.49      0.59 o 
  -5  -5   1      123.60      117.90      3.89 o 
  -4  -5   1       15.93       20.24      1.27 o 
  -3  -5   1       82.37       85.72      2.26 o 
  -2  -5   1        6.40        5.75      2.00 o 
  -1  -5   1      179.54      182.53      9.31 o 
   0  -5   1       15.43       21.03      3.48 o 
   1  -5   1      282.68      311.08      4.30 o 
   2  -5   1     1021.84     1115.17     13.26 o 
   3  -5   1      240.32      261.70      6.14 o 
   4  -5   1        0.03       -0.53      0.53 o 
   5  -5   1       45.49       47.79      1.52 o 
  -7  -4   1        7.17        8.91      0.77 o 
  -6  -4   1        0.08        0.63      0.50 o 
  -5  -4   1       92.31       89.24      2.68 o 
  -4  -4   1      236.52      256.91      4.23 o 
  -3  -4   1       21.35       21.61      1.64 o 
  -2  -4   1        5.66        7.11      2.15 o 
  -1  -4   1     1090.83     1111.12     19.91 o 
   0  -4   1     4215.04     4395.33     40.22 o 
   1  -4   1      534.93      575.28     16.01 o 
   2  -4   1       79.72       78.65      2.37 o 
   3  -4   1        7.54        7.39      1.39 o 
   4  -4   1       76.26       81.93      2.82 o 
   5  -4   1       44.77       40.62      1.58 o 
  -7  -3   1        0.29        0.25      0.48 o 
  -6  -3   1      157.81      148.85      2.71 o 
  -5  -3   1       51.75       53.76      2.07 o 
  -4  -3   1        2.77        3.45      0.57 o 
  -3  -3   1       79.34       78.95      4.58 o 
  -2  -3   1       54.02       40.54      3.79 o 
  -1  -3   1      124.90      129.06      6.04 o 
   0  -3   1      628.02      596.40     12.63 o 
   1  -3   1      189.58      224.90      9.26 o 
   2  -3   1       28.71       40.06      4.77 o 
   3  -3   1      152.35      146.80      2.82 o 
   4  -3   1      108.42      114.38      3.46 o 
   5  -3   1        0.39        0.20      0.51 o 
   6  -3   1      108.46      108.70      2.13 o 
  -7  -2   1        0.17       -0.57      0.57 o 
  -6  -2   1      976.44      935.78      6.53 o 
  -5  -2   1        4.46        2.12      0.81 o 
  -4  -2   1       87.27      106.57      2.38 o 
  -3  -2   1       85.59       64.83      6.02 o 
  -2  -2   1      676.94      605.12     13.66 o 
  -1  -2   1     1187.75     1079.15     15.11 o 
   0  -2   1      305.07      313.10      7.56 o 
   1  -2   1      508.36      553.27     12.51 o 
   2  -2   1       49.79       52.93      4.84 o 
   3  -2   1      181.06      196.81      2.59 o 
   4  -2   1      128.53      114.39      2.77 o 
   5  -2   1       55.72       50.96      2.39 o 
   6  -2   1       44.35       37.23      1.70 o 
  -7  -1   1       30.16       30.88      2.00 o 
  -6  -1   1        5.81        4.66      0.64 o 
  -5  -1   1        9.41        9.56      0.73 o 
  -4  -1   1      134.48      171.63      3.14 o 
  -3  -1   1       16.13       12.90      2.67 o 
  -2  -1   1      121.06       95.97      4.07 o 
  -1  -1   1       43.29       42.16      2.80 o 
   0  -1   1     2198.66     2177.28     15.83 o 
   1  -1   1     2914.79     2704.73     23.40 o 
   2  -1   1        4.87        5.57      1.66 o 
   3  -1   1      903.24     1016.43     23.26 o 
   4  -1   1        0.20        0.90      0.38 o 
   5  -1   1        0.17       -0.25      0.64 o 
   6  -1   1        8.86        9.14      1.05 o 
   7  -1   1        7.38        9.77      1.13 o 
  -7   0   1       55.50       57.42      1.90 o 
  -6   0   1      112.96      111.83      2.86 o 
  -5   0   1       28.05       25.93      1.18 o 
  -4   0   1      103.55      111.83      2.15 o 
  -3   0   1     1419.72     1427.94     27.93 o 
  -2   0   1     1776.14     1641.20     24.12 o 
  -1   0   1     2059.49     1825.42     23.49 o 
   0   0   1       99.56       98.43      2.59 o 
   1   0   1     1731.81     1590.04     28.60 o 
   2   0   1      277.22      247.92      8.17 o 
   3   0   1       32.40       28.26      3.69 o 
   4   0   1        0.94        2.03      0.31 o 
   5   0   1        0.21       -0.21      0.44 o 
   6   0   1      211.59      207.17      4.45 o 
   7   0   1       46.11       59.37      1.88 o 
  -7   1   1       51.81       55.37      1.63 o 
  -6   1   1        1.01        0.75      0.49 o 
  -5   1   1      188.37      202.68      3.48 o 
  -4   1   1      952.75      981.82      7.37 o 
  -3   1   1      727.01      712.37     20.68 o 
  -2   1   1       76.06       69.28      5.23 o 
  -1   1   1      100.48       90.90      4.46 o 
   0   1   1      217.36      186.55      3.35 o 
   1   1   1     6743.87     5730.82     25.45 o 
   2   1   1      165.48      136.85      5.56 o 
   3   1   1      397.19      396.43     12.41 o 
   4   1   1      178.52      183.00      2.50 o 
   5   1   1        6.12        6.78      0.54 o 
   6   1   1        5.41        4.89      0.88 o 
   7   1   1        0.28        1.67      0.71 o 
  -6   2   1        1.37       -0.62      0.62 o 
  -5   2   1       11.95       13.22      0.97 o 
  -4   2   1      104.33      102.53      2.26 o 
  -3   2   1      210.10      235.08      6.95 o 
  -2   2   1     1444.24     1419.36     25.13 o 
  -1   2   1     1647.37     1466.73     19.58 o 
   0   2   1      318.52      344.66     11.45 o 
   1   2   1      474.49      453.95      4.20 o 
   2   2   1      122.91      114.73      3.76 o 
   3   2   1        1.63        2.27      1.29 o 
   4   2   1      329.76      323.18      5.17 o 
   5   2   1      512.40      492.83      4.48 o 
   6   2   1       15.70       15.49      0.96 o 
   7   2   1      110.35      118.73      4.01 o 
  -6   3   1        0.00       -0.35      0.61 o 
  -5   3   1      129.63      150.98      3.45 o 
  -4   3   1       44.36       48.97      1.70 o 
  -3   3   1       29.00       27.63      1.15 o 
  -2   3   1        1.50        0.30      1.36 o 
  -1   3   1       91.57       84.89      5.45 o 
   0   3   1     1239.77     1313.61     10.50 o 
   1   3   1      154.83      184.39      4.66 o 
   2   3   1       51.69       50.45      2.21 o 
   3   3   1      425.93      465.35     12.83 o 
   4   3   1      156.69      168.94      3.17 o 
   5   3   1      286.84      287.45      3.91 o 
   6   3   1      230.92      242.59      3.69 o 
   7   3   1        1.35        0.73      0.68 o 
  -6   4   1        2.07        1.78      0.47 o 
  -5   4   1      169.68      183.38      5.54 o 
  -4   4   1       16.12       15.53      0.92 o 
  -3   4   1       13.76       12.81      0.84 o 
  -2   4   1      129.45      134.37      4.92 o 
  -1   4   1      141.98      159.14      4.42 o 
   0   4   1     1885.36     2094.99     20.08 o 
   1   4   1     1991.15     2009.14     17.90 o 
   2   4   1        2.12        2.21      0.76 o 
   3   4   1      330.95      389.07     12.15 o 
   4   4   1      299.63      303.06      3.42 o 
   5   4   1       10.90        9.43      0.92 o 
   6   4   1       41.45       38.15      2.35 o 
   7   4   1       55.11       51.23      2.14 o 
  -5   5   1      120.27      138.61      4.29 o 
  -4   5   1       29.65       26.06      2.24 o 
  -3   5   1     1553.88     1591.31     10.85 o 
  -2   5   1      892.45      940.60      7.30 o 
  -1   5   1      856.71      996.15     23.44 o 
   0   5   1     1668.94     1827.51     15.89 o 
   1   5   1      127.20      127.30      5.99 o 
   2   5   1        7.21        3.27      1.71 o 
   3   5   1       53.89       54.86      1.81 o 
   4   5   1       78.13       73.51      1.84 o 
   5   5   1       16.61       16.32      1.56 o 
   6   5   1      101.59       95.15      2.74 o 
   7   5   1        3.05        1.92      0.51 o 
  -5   6   1      264.30      276.04      6.47 o 
  -4   6   1       86.17       91.28      2.29 o 
  -3   6   1      357.11      352.36      7.78 o 
  -2   6   1      429.46      446.31      5.72 o 
  -1   6   1       63.65       61.42      1.88 o 
   0   6   1       58.25       44.84      2.03 o 
   1   6   1       68.39       74.75      2.89 o 
   2   6   1       90.06       94.79      2.45 o 
   3   6   1       16.31       21.53      1.16 o 
   4   6   1       22.87       24.44      1.30 o 
   5   6   1      101.74       91.79      2.94 o 
   6   6   1        7.86        5.54      0.81 o 
   7   6   1        3.21        3.18      0.60 o 
  -4   7   1       19.33       17.42      1.91 o 
  -3   7   1      338.25      336.96      9.64 o 
  -2   7   1      187.86      188.14      5.48 o 
  -1   7   1      857.81      894.84     18.37 o 
   0   7   1       14.47       17.03      1.23 o 
   1   7   1        1.56        1.77      0.65 o 
   2   7   1      469.79      468.04      7.21 o 
   3   7   1       82.86       91.17      2.46 o 
   4   7   1       91.81       93.91      2.58 o 
   5   7   1        0.48        0.47      0.64 o 
   6   7   1        1.12        1.47      0.53 o 
   7   7   1        1.44        2.18      0.55 o 
  -3   8   1        8.81        6.71      1.45 o 
  -2   8   1       75.87       78.42      4.87 o 
  -1   8   1      354.82      317.69     10.17 o 
   0   8   1       42.00       46.26      2.26 o 
   1   8   1       22.33       22.41      1.62 o 
   2   8   1      501.97      509.06      8.41 o 
   3   8   1      103.58      109.90      3.30 o 
   4   8   1       81.42       77.75      2.54 o 
   5   8   1      160.11      158.14      4.99 o 
   6   8   1       29.42       24.51      0.97 o 
  -2   9   1      135.43      129.24      5.64 o 
  -1   9   1       28.11       27.92      3.04 o 
   0   9   1        0.01       -0.62      0.83 o 
   1   9   1        1.18        0.94      0.76 o 
   2   9   1        0.40       -0.75      0.76 o 
   3   9   1       60.26       57.65      3.65 o 
   4   9   1       62.76       63.42      2.19 o 
   5   9   1        3.70        3.70      0.71 o 
   6   9   1       60.56       64.92      1.33 o 
  -2  10   1       28.00       36.87      2.47 o 
  -1  10   1      351.49      360.56      6.82 o 
   0  10   1       16.51       12.57      2.42 o 
   1  10   1       18.11       18.07      2.23 o 
   2  10   1        2.60        5.79      1.43 o 
   3  10   1        0.27        1.14      1.05 o 
   4  10   1       98.25       97.60      3.52 o 
   5  10   1        9.12        8.42      0.70 o 
   0  11   1       58.73       54.27      3.97 o 
   1  11   1        5.47        2.91      1.35 o 
   2  11   1       33.86       33.80      3.85 o 
   3  11   1        0.01        0.10      0.92 o 
   4  11   1        7.74        7.15      0.86 o 
  -4 -10   2       15.43       14.68      1.36 o 
  -3 -10   2        4.56        5.15      1.00 o 
  -2 -10   2        0.06       -0.08      0.91 o 
  -1 -10   2        3.31        2.52      0.87 o 
   0 -10   2        2.33        2.48      1.11 o 
  -5  -9   2        1.60        1.41      0.59 o 
  -4  -9   2       73.73       70.84      2.31 o 
  -3  -9   2       26.86       25.07      1.44 o 
  -2  -9   2        0.16       -0.66      0.66 o 
  -1  -9   2        3.31       -0.15      1.48 o 
   0  -9   2        1.40        4.29      1.18 o 
   1  -9   2       18.11       16.42      1.14 o 
  -6  -8   2      243.60      267.95      5.03 o 
  -5  -8   2        3.76        2.92      0.63 o 
  -4  -8   2      136.93      130.82      3.99 o 
  -3  -8   2       24.23       19.33      1.05 o 
  -2  -8   2        4.58        4.55      1.00 o 
  -1  -8   2       17.22        6.42      1.50 o 
   0  -8   2       90.53       68.74      3.39 o 
   1  -8   2       73.63       68.58      2.71 o 
   2  -8   2       33.05       31.44      1.77 o 
   3  -8   2        0.70        0.31      0.45 o 
  -6  -7   2        3.23        3.18      0.49 o 
  -5  -7   2       66.95       64.71      2.00 o 
  -4  -7   2      507.11      507.29     10.99 o 
  -3  -7   2      847.46      815.71      9.06 o 
  -2  -7   2       13.03       10.84      0.85 o 
  -1  -7   2        0.89        0.65      1.09 o 
   0  -7   2       55.56       62.32      3.17 o 
   1  -7   2        2.72        1.24      0.95 o 
   2  -7   2       88.15       84.03      3.27 o 
   3  -7   2        0.08        0.67      0.57 o 
  -6  -6   2      623.26      629.94      7.51 o 
  -5  -6   2       68.27       67.65      1.79 o 
  -4  -6   2        1.65        1.65      0.58 o 
  -3  -6   2       13.08       10.35      1.35 o 
  -2  -6   2       15.81       15.61      1.52 o 
  -1  -6   2       21.45       23.04      2.14 o 
   0  -6   2        0.22       -0.08      1.90 o 
   1  -6   2       13.56       14.22      1.93 o 
   2  -6   2      116.93      116.61      5.98 o 
   3  -6   2       17.60       15.94      1.57 o 
   4  -6   2       40.88       44.62      3.05 o 
  -7  -5   2        2.72        2.96      0.59 o 
  -6  -5   2       78.50       76.22      1.80 o 
  -5  -5   2       58.57       56.10      1.66 o 
  -4  -5   2       19.30       18.65      1.25 o 
  -3  -5   2        0.05        0.43      0.52 o 
  -2  -5   2       24.73       20.27      1.34 o 
  -1  -5   2      129.57      161.51      9.52 o 
   0  -5   2       13.95       15.48      1.64 o 
   1  -5   2       61.46       64.08      3.93 o 
   2  -5   2       20.28       20.92      1.42 o 
   3  -5   2      882.52      899.83     13.28 o 
   4  -5   2        3.82        4.39      0.82 o 
   5  -5   2        3.20        2.10      0.53 o 
  -7  -4   2       73.35       70.52      2.00 o 
  -6  -4   2       15.53       16.16      0.87 o 
  -5  -4   2       50.70       47.08      1.51 o 
  -4  -4   2        3.56        4.59      0.58 o 
  -3  -4   2      368.36      398.19      7.40 o 
  -2  -4   2        0.33        0.14      1.40 o 
  -1  -4   2        9.69        7.99      2.20 o 
   0  -4   2      503.05      564.90     16.18 o 
   1  -4   2      172.72      162.09      9.39 o 
   2  -4   2       16.09       17.65      1.55 o 
   3  -4   2       70.47       71.95      2.51 o 
   4  -4   2       52.36       52.59      4.48 o 
   5  -4   2        2.54        3.87      0.56 o 
  -7  -3   2       49.94       51.79      1.93 o 
  -6  -3   2      122.46       98.53      3.07 o 
  -5  -3   2      160.45      159.34      2.64 o 
  -4  -3   2       42.25       53.19      1.79 o 
  -3  -3   2      162.05      166.89      7.31 o 
  -2  -3   2        5.03        3.87      1.58 o 
  -1  -3   2        0.29        1.04      1.17 o 
   0  -3   2      283.16      253.74      9.50 o 
   1  -3   2       22.53       20.35      2.87 o 
   2  -3   2       34.59       34.51      1.76 o 
   3  -3   2      112.51      114.39      5.88 o 
   4  -3   2       10.64       10.07      1.51 o 
   5  -3   2       39.72       34.28      2.29 o 
   6  -3   2        0.03        0.49      0.43 o 
  -7  -2   2      224.11      218.89      5.00 o 
  -6  -2   2      393.83      371.80      4.18 o 
  -5  -2   2       52.28       46.02      1.87 o 
  -4  -2   2       16.01       16.74      1.08 o 
  -3  -2   2       24.94       24.07      3.85 o 
  -2  -2   2        2.84        2.44      1.44 o 
  -1  -2   2      526.65      474.23     11.86 o 
   0  -2   2     2504.83     2397.13     25.00 o 
   1  -2   2       55.20       57.73      4.18 o 
   2  -2   2       31.13       37.35      4.23 o 
   3  -2   2       11.16       12.34      0.93 o 
   4  -2   2        9.16       10.27      0.97 o 
   5  -2   2      278.62      247.98      8.07 o 
   6  -2   2        0.01       -0.44      0.55 o 
  -7  -1   2       22.25       21.34      1.21 o 
  -6  -1   2       14.05       18.15      1.01 o 
  -5  -1   2      245.22      218.46      3.57 o 
  -4  -1   2       82.57       89.84      2.25 o 
  -3  -1   2      294.18      306.95     13.93 o 
  -2  -1   2       48.61       36.33      2.92 o 
  -1  -1   2     2918.41     2681.63     26.10 o 
   0  -1   2       99.76       97.03      4.39 o 
   1  -1   2        3.88        5.02      0.90 o 
   2  -1   2      373.98      446.69     12.35 o 
   3  -1   2      256.07      310.23     12.63 o 
   4  -1   2        0.08        0.19      0.51 o 
   5  -1   2      233.49      219.63      3.89 o 
   6  -1   2        7.55        3.82      1.04 o 
  -7   0   2       52.28       52.68      1.78 o 
  -6   0   2        3.40        1.20      0.48 o 
  -5   0   2       90.04       90.96      2.18 o 
  -4   0   2       29.24       26.73      1.02 o 
  -3   0   2      175.89      183.59     10.89 o 
  -2   0   2       51.62       57.30      5.07 o 
  -1   0   2     4619.48     3947.47     31.83 o 
   0   0   2     4115.56     3766.54     22.91 o 
   1   0   2      150.51      148.74      3.44 o 
   2   0   2        0.04        1.86      1.07 o 
   3   0   2      150.66      158.90      8.29 o 
   4   0   2       28.94       23.73      0.92 o 
   5   0   2      124.02      129.45      3.38 o 
   6   0   2        1.30        1.84      0.96 o 
   7   0   2        7.55        7.24      0.74 o 
  -7   1   2        3.04        4.88      0.82 o 
  -6   1   2        1.04        0.41      0.51 o 
  -5   1   2       71.85       72.46      2.12 o 
  -4   1   2       10.87       11.82      0.74 o 
  -3   1   2     1813.28     1879.70     34.96 o 
  -2   1   2      462.18      475.89     14.44 o 
  -1   1   2     1292.87     1240.76     17.85 o 
   0   1   2      253.74      243.66      3.79 o 
   1   1   2       48.95       51.35      1.47 o 
   2   1   2      255.72      213.09      4.73 o 
   3   1   2       10.46        9.29      2.13 o 
   4   1   2      407.85      441.83      6.19 o 
   5   1   2       84.04       87.66      2.22 o 
   6   1   2        5.73       11.47      1.62 o 
   7   1   2      327.99      369.75      6.62 o 
  -6   2   2       84.96       68.74      2.14 o 
  -5   2   2        0.13        1.04      0.50 o 
  -4   2   2      174.41      196.05      5.05 o 
  -3   2   2      126.83      153.34      4.62 o 
  -2   2   2      541.46      531.86     15.85 o 
  -1   2   2      429.82      400.89     10.76 o 
   0   2   2       41.20       39.77      2.29 o 
   1   2   2      964.12     1012.85     12.94 o 
   2   2   2      302.88      287.36      9.46 o 
   3   2   2        1.55        0.25      0.80 o 
   4   2   2      184.64      153.49      4.38 o 
   5   2   2     1043.61     1013.98      7.80 o 
   6   2   2        9.85       10.40      1.08 o 
   7   2   2        8.30        8.39      1.23 o 
  -6   3   2      146.20      132.97      4.81 o 
  -5   3   2        6.75        4.18      0.64 o 
  -4   3   2        6.49        5.72      0.69 o 
  -3   3   2      227.12      253.43      3.57 o 
  -2   3   2      167.86      165.82      9.58 o 
  -1   3   2       31.24       26.16      3.19 o 
   0   3   2     1445.96     1470.65     37.45 o 
   1   3   2      327.01      324.19      3.81 o 
   2   3   2     2022.70     1935.56     23.47 o 
   3   3   2      328.67      308.72      9.24 o 
   4   3   2        0.26       -0.77      0.77 o 
   5   3   2      198.67      194.97      3.59 o 
   6   3   2      329.99      318.30      4.44 o 
   7   3   2       41.44       46.14      2.55 o 
  -6   4   2        0.28        0.42      0.48 o 
  -5   4   2       44.21       36.08      2.01 o 
  -4   4   2        0.13        0.56      0.46 o 
  -3   4   2       30.95       33.30      1.32 o 
  -2   4   2      129.26      117.59      4.28 o 
  -1   4   2       78.51       79.38      3.47 o 
   0   4   2      410.08      469.30      8.35 o 
   1   4   2      258.68      260.34      4.79 o 
   2   4   2      982.51     1013.04     18.94 o 
   3   4   2      142.76      148.00      8.52 o 
   4   4   2       29.87       39.13      1.23 o 
   5   4   2       32.94       34.18      2.11 o 
   6   4   2       18.50       19.04      1.54 o 
   7   4   2        5.46        5.98      0.78 o 
  -5   5   2       30.16       29.63      1.55 o 
  -4   5   2      117.63      116.00      3.10 o 
  -3   5   2      310.07      304.18      5.48 o 
  -2   5   2       12.08       13.30      0.81 o 
  -1   5   2       70.07       72.59      6.24 o 
   0   5   2      224.31      207.83      7.61 o 
   1   5   2        2.30        1.50      1.34 o 
   2   5   2      230.90      222.69      9.72 o 
   3   5   2      196.45      214.22     11.04 o 
   4   5   2       19.00       26.07      1.10 o 
   5   5   2      118.90      113.40      3.66 o 
   6   5   2       66.58       66.62      2.76 o 
   7   5   2       17.94       15.48      0.94 o 
  -5   6   2      112.99      118.76      3.43 o 
  -4   6   2       23.61       21.23      1.52 o 
  -3   6   2       58.27       58.08      2.63 o 
  -2   6   2      542.67      548.24      6.34 o 
  -1   6   2       15.13       17.25      1.08 o 
   0   6   2     1087.04     1238.37     34.69 o 
   1   6   2       79.92       79.32      5.67 o 
   2   6   2       41.07       43.41      1.89 o 
   3   6   2      170.18      177.18      3.25 o 
   4   6   2       88.52       89.45      2.35 o 
   5   6   2        2.48        2.84      0.57 o 
   6   6   2       69.24       66.47      2.24 o 
   7   6   2        2.82        2.91      0.49 o 
  -4   7   2      212.55      221.01      6.62 o 
  -3   7   2       99.90      103.48      3.30 o 
  -2   7   2      108.99      110.32      3.04 o 
  -1   7   2       28.67       28.42      1.88 o 
   0   7   2      227.65      240.28      3.95 o 
   1   7   2       42.20       41.57      1.56 o 
   2   7   2       48.59       47.46      1.60 o 
   3   7   2       40.37       44.50      2.16 o 
   4   7   2        0.17        0.47      0.50 o 
   5   7   2      522.77      489.86     10.25 o 
   6   7   2      434.48      414.15      6.99 o 
   7   7   2        0.23        0.47      0.99 o 
  -4   8   2       45.62       45.97      2.53 o 
  -3   8   2        1.79        2.12      1.05 o 
  -2   8   2       44.47       45.78      2.76 o 
  -1   8   2      218.77      205.51      5.94 o 
   0   8   2       23.65       25.55      2.09 o 
   1   8   2        0.16        1.42      0.66 o 
   2   8   2       30.71       31.53      2.16 o 
   3   8   2     1562.94     1599.75     11.57 o 
   4   8   2       18.38       19.37      1.27 o 
   5   8   2       49.80       49.94      1.97 o 
   6   8   2        0.55        1.21      0.45 o 
   7   8   2        2.16        1.13      0.58 o 
  -3   9   2       21.73       25.09      1.74 o 
  -2   9   2       10.75        9.18      1.73 o 
  -1   9   2       15.45       11.42      1.51 o 
   0   9   2      372.01      322.32      9.55 o 
   1   9   2        1.09        3.73      0.94 o 
   2   9   2        6.71        7.25      1.89 o 
   3   9   2      147.43      155.11      5.77 o 
   4   9   2        0.82        1.31      0.59 o 
   5   9   2        8.40        7.91      0.85 o 
   6   9   2       45.98       46.52      1.81 o 
  -2  10   2       10.15       15.04      1.68 o 
  -1  10   2       17.25       15.49      2.11 o 
   0  10   2        0.01        1.20      0.96 o 
   1  10   2        0.12       -0.68      0.68 o 
   2  10   2       60.70       65.31      3.75 o 
   3  10   2        7.53        7.32      1.53 o 
   4  10   2       31.72       32.08      1.97 o 
   5  10   2        1.56        3.16      0.55 o 
   0  11   2       30.54       21.64      1.67 o 
   1  11   2        0.15       -0.37      0.70 o 
   2  11   2        0.17        0.20      0.85 o 
   3  11   2       79.58       88.39      2.96 o 
   4  11   2       47.87       47.88      1.53 o 
   5  11   2       13.48       16.49      1.63 o 
  -3 -10   3       33.25       31.66      1.87 o 
  -2 -10   3        9.53        8.28      1.15 o 
  -1 -10   3        5.70        6.93      1.33 o 
  -5  -9   3        2.24        3.09      0.68 o 
  -4  -9   3       34.08       34.69      1.47 o 
  -3  -9   3       30.45       26.71      1.61 o 
  -2  -9   3       68.36       60.34      3.37 o 
  -1  -9   3       13.77       15.24      1.83 o 
   0  -9   3        3.11        2.80      1.18 o 
   1  -9   3       23.67       29.29      2.55 o 
  -5  -8   3       22.06       20.82      1.23 o 
  -4  -8   3       38.53       34.94      1.42 o 
  -3  -8   3       17.92       12.56      0.90 o 
  -2  -8   3        4.54        4.72      0.94 o 
  -1  -8   3        2.25        1.53      1.04 o 
   0  -8   3       89.73       70.17      2.34 o 
   1  -8   3        2.57        2.14      0.66 o 
   2  -8   3       16.60       20.99      1.33 o 
  -6  -7   3      226.05      245.59      8.24 o 
  -5  -7   3      105.13      112.78      2.61 o 
  -4  -7   3       62.30       60.16      1.96 o 
  -3  -7   3      581.42      577.65      7.02 o 
  -2  -7   3       14.30       12.80      0.88 o 
  -1  -7   3        8.54        6.41      1.41 o 
   0  -7   3       46.50       40.01      1.92 o 
   1  -7   3        1.59        0.21      0.56 o 
   2  -7   3        0.01       -0.37      0.64 o 
   3  -7   3        4.04        4.62      0.58 o 
  -6  -6   3        1.57        0.55      0.77 o 
  -5  -6   3        1.07        0.69      0.46 o 
  -4  -6   3        9.77        7.78      0.67 o 
  -3  -6   3      106.60       99.10      2.28 o 
  -2  -6   3       55.58       60.37      1.63 o 
  -1  -6   3       26.27       22.33      1.24 o 
   0  -6   3       35.40       34.75      2.40 o 
   1  -6   3        7.47        5.43      0.84 o 
   2  -6   3       14.45       11.21      1.34 o 
   3  -6   3        4.12        4.42      0.94 o 
   4  -6   3       75.16       72.31      2.23 o 
  -7  -5   3        0.04       -0.92      0.92 o 
  -6  -5   3        6.81        5.61      0.75 o 
  -5  -5   3       94.08       94.53      2.13 o 
  -4  -5   3        0.24       -0.06      0.36 o 
  -3  -5   3      229.03      231.12      4.46 o 
  -2  -5   3      153.16      150.47      3.02 o 
  -1  -5   3       30.93       36.39      1.16 o 
   0  -5   3       14.44       16.05      1.52 o 
   1  -5   3        4.00        3.12      0.61 o 
   2  -5   3      751.81      734.28      8.22 o 
   3  -5   3       33.97       35.32      1.65 o 
   4  -5   3       24.04       26.61      1.58 o 
   5  -5   3       56.09       71.14      3.00 o 
  -7  -4   3       25.34       25.74      1.09 o 
  -6  -4   3        0.48        1.39      0.51 o 
  -5  -4   3        3.32        3.80      0.55 o 
  -4  -4   3       30.22       30.86      1.04 o 
  -3  -4   3       94.18       94.98      2.30 o 
  -2  -4   3        4.23        7.34      1.10 o 
  -1  -4   3      570.85      599.69     18.72 o 
   0  -4   3       56.95       68.33      3.18 o 
   1  -4   3       29.92       33.35      1.77 o 
   2  -4   3      346.85      320.24     12.95 o 
   3  -4   3      429.92      425.35      7.51 o 
   4  -4   3       30.98       29.86      3.20 o 
   5  -4   3        3.02        2.72      0.62 o 
  -7  -3   3       57.77       66.29      2.02 o 
  -6  -3   3       43.67       37.43      2.50 o 
  -5  -3   3        1.73        1.27      0.43 o 
  -4  -3   3       86.80       91.15      1.78 o 
  -3  -3   3      407.93      419.81      4.85 o 
  -2  -3   3       20.81       27.25      4.16 o 
  -1  -3   3       15.22        7.74      2.13 o 
   0  -3   3       24.38       20.28      3.25 o 
   1  -3   3       90.69       97.72      7.03 o 
   2  -3   3        1.77        3.68      0.91 o 
   3  -3   3      211.57      230.34     12.87 o 
   4  -3   3       36.75       33.09      2.01 o 
   5  -3   3       15.26       18.59      1.47 o 
   6  -3   3        6.87       10.61      1.11 o 
  -7  -2   3       56.13       57.49      1.59 o 
  -6  -2   3      508.83      491.83      5.24 o 
  -5  -2   3      206.45      196.92      3.84 o 
  -4  -2   3        0.91        2.50      0.39 o 
  -3  -2   3      331.03      304.69     10.55 o 
  -2  -2   3       10.12       10.10      2.73 o 
  -1  -2   3        2.10        1.74      1.34 o 
   0  -2   3       11.04       11.70      2.31 o 
   1  -2   3        0.29        0.56      1.12 o 
   2  -2   3      313.05      358.40     12.85 o 
   3  -2   3       35.50       33.41      1.90 o 
   4  -2   3      425.17      369.01      6.06 o 
   5  -2   3       93.12       84.15      2.45 o 
   6  -2   3        0.20        0.38      0.46 o 
  -7  -1   3      155.32      171.77      3.06 o 
  -6  -1   3      156.59      148.87      2.67 o 
  -5  -1   3        6.90        8.81      1.30 o 
  -4  -1   3       69.81       63.86      1.76 o 
  -3  -1   3        8.68       12.04      3.52 o 
  -2  -1   3       65.38       64.28      5.75 o 
  -1  -1   3      862.97      771.53     16.62 o 
   0  -1   3       90.89       89.69      5.05 o 
   1  -1   3       13.48       17.79      2.36 o 
   2  -1   3       30.94       34.80      3.49 o 
   3  -1   3        4.72        6.44      0.69 o 
   4  -1   3        6.64        8.25      0.72 o 
   5  -1   3       38.12       37.76      1.99 o 
   6  -1   3      137.61      118.50      3.16 o 
  -7   0   3        9.77        8.05      1.28 o 
  -6   0   3        8.77       10.20      0.84 o 
  -5   0   3       57.55       54.69      2.07 o 
  -4   0   3       20.61       18.62      1.36 o 
  -3   0   3        1.73        2.10      1.97 o 
  -2   0   3       64.65       51.93      3.76 o 
  -1   0   3     1963.24     1842.96     24.84 o 
   0   0   3     1273.57     1207.43     16.47 o 
   1   0   3       30.02       27.34      1.42 o 
   2   0   3      331.71      407.46      7.28 o 
   3   0   3       73.78       86.15      6.11 o 
   4   0   3       72.53       74.87      1.96 o 
   5   0   3        0.02        0.34      0.38 o 
   6   0   3       25.78       23.95      1.51 o 
  -6   1   3       28.44       35.71      1.60 o 
  -5   1   3       25.11       21.62      1.59 o 
  -4   1   3      135.66      134.17      2.30 o 
  -3   1   3       30.97       30.09      4.80 o 
  -2   1   3        0.57        1.26      1.61 o 
  -1   1   3     2781.64     2563.26     20.66 o 
   0   1   3      287.40      259.65      7.40 o 
   1   1   3      291.93      273.59      6.28 o 
   2   1   3        1.12        0.98      0.36 o 
   3   1   3       66.20       74.65      4.87 o 
   4   1   3      114.15      116.24      2.19 o 
   5   1   3      120.12      117.43      3.01 o 
   6   1   3       20.76       17.92      1.83 o 
   7   1   3        0.41        0.52      0.40 o 
  -6   2   3       10.44        6.06      0.71 o 
  -5   2   3       19.33       17.73      1.13 o 
  -4   2   3       49.14       48.96      1.48 o 
  -3   2   3        0.10        0.30      0.45 o 
  -2   2   3      502.62      517.65     16.51 o 
  -1   2   3        7.86        6.29      1.75 o 
   0   2   3     4157.57     3622.56     23.81 o 
   1   2   3      146.87      129.15      5.14 o 
   2   2   3      324.75      379.26     13.10 o 
   3   2   3       18.05       14.72      2.59 o 
   5   2   3      700.26      683.98      7.24 o 
   6   2   3      123.71      127.73      4.63 o 
   7   2   3       68.58       76.94      3.08 o 
  -6   3   3      174.37      207.08      4.03 o 
  -5   3   3        2.79        9.43      0.84 o 
  -4   3   3       56.78       66.66      1.93 o 
  -3   3   3      266.04      285.70      3.30 o 
  -2   3   3        6.33        6.54      2.25 o 
  -1   3   3      116.80      102.39      6.14 o 
   0   3   3     1471.08     1299.94     15.54 o 
   1   3   3      106.74      114.22      5.15 o 
   2   3   3      115.15      109.30      5.94 o 
   3   3   3       55.03       47.43      4.52 o 
   4   3   3      420.47      448.42      8.29 o 
   5   3   3     2247.26     2062.94     13.76 o 
   6   3   3      523.52      520.16      8.76 o 
   7   3   3        8.85       11.97      1.35 o 
  -6   4   3      102.84      106.47      3.21 o 
  -5   4   3        2.13        1.82      0.51 o 
  -4   4   3      169.48      161.02      3.13 o 
  -3   4   3        6.73        5.84      0.62 o 
  -2   4   3        0.82        2.80      0.95 o 
  -1   4   3      639.92      654.78     16.74 o 
   0   4   3      366.77      372.18      6.84 o 
   1   4   3        6.53        4.16      1.38 o 
   2   4   3     1274.18     1356.68     22.35 o 
   3   4   3      345.03      397.57     14.12 o 
   4   4   3       17.37       17.42      1.26 o 
   5   4   3       21.56       21.03      2.24 o 
   6   4   3        0.15       -0.11      0.46 o 
   7   4   3       11.26       14.03      1.41 o 
  -5   5   3        2.50        3.15      0.86 o 
  -4   5   3       24.74       25.56      1.32 o 
  -3   5   3       28.00       27.47      1.36 o 
  -2   5   3        6.32        7.83      0.75 o 
  -1   5   3       41.40       44.44      3.00 o 
   0   5   3      208.36      273.36     10.08 o 
   1   5   3       10.95       10.86      1.13 o 
   2   5   3      109.48      115.13      7.08 o 
   3   5   3       25.58       23.09      1.30 o 
   4   5   3       20.47       19.55      1.08 o 
   5   5   3       11.45       10.87      1.78 o 
   6   5   3       37.43       39.15      2.11 o 
   7   5   3        0.52        0.60      0.37 o 
  -5   6   3       18.53       24.01      1.32 o 
  -4   6   3      336.19      347.71     17.72 o 
  -3   6   3      195.53      199.74      4.23 o 
  -2   6   3       10.92       12.66      0.86 o 
  -1   6   3        2.63        1.62      0.47 o 
   0   6   3       37.28       38.79      2.36 o 
   1   6   3       48.56       58.59      5.12 o 
   2   6   3       53.76       47.83      1.69 o 
   3   6   3        0.01        0.88      0.51 o 
   4   6   3       55.98       48.22      1.53 o 
   5   6   3      162.25      140.73      3.01 o 
   6   6   3       76.69       71.36      2.83 o 
   7   6   3        3.30        2.98      0.48 o 
  -4   7   3      130.67      124.16      5.10 o 
  -3   7   3       68.31       73.00      2.90 o 
  -2   7   3       55.45       57.46      2.22 o 
  -1   7   3       55.82       51.50      2.75 o 
   0   7   3      136.36      136.81      4.56 o 
   1   7   3       22.10       18.89      0.92 o 
   2   7   3      859.53      901.16      9.95 o 
   3   7   3      214.32      213.03      3.82 o 
   4   7   3       29.56       34.77      1.58 o 
   5   7   3       97.82       87.02      2.17 o 
   6   7   3      101.02       87.55      6.72 o 
   7   7   3        7.11        7.17      0.61 o 
  -4   8   3       32.67       31.46      2.15 o 
  -3   8   3        7.37        6.35      1.53 o 
  -2   8   3        2.77        4.28      1.11 o 
  -1   8   3        1.59        0.87      0.61 o 
   0   8   3      217.52      211.37      5.75 o 
   1   8   3        1.11        1.87      0.64 o 
   2   8   3     1137.10     1144.20      8.57 o 
   3   8   3       19.51       18.68      1.37 o 
   4   8   3        8.83        8.53      0.93 o 
   5   8   3       73.71       72.09      2.00 o 
   6   8   3      123.63      125.25      7.03 o 
   7   8   3        1.76        4.14      0.58 o 
  -3   9   3        0.27        1.18      0.79 o 
  -2   9   3        2.95        0.97      1.37 o 
  -1   9   3      312.51      272.48     10.49 o 
   0   9   3      306.38      282.00      7.21 o 
   1   9   3        0.04        0.34      0.60 o 
   2   9   3       32.81       31.88      2.21 o 
   3   9   3        4.08        3.65      0.81 o 
   4   9   3       96.73       91.48      2.61 o 
   5   9   3        8.19        8.17      0.85 o 
   6   9   3       58.97       52.29      1.99 o 
  -2  10   3       40.56       41.46      2.81 o 
  -1  10   3       17.57       12.64      1.92 o 
   0  10   3        0.35        0.60      0.63 o 
   1  10   3      170.90      170.15      4.83 o 
   2  10   3        2.57        1.28      1.33 o 
   3  10   3      127.45      126.17      5.08 o 
   4  10   3        4.59        3.40      0.67 o 
   5  10   3       24.21       27.18      1.22 o 
   6  10   3       25.64       27.19      1.33 o 
  -1  11   3       33.40       37.42      2.41 o 
   0  11   3       47.95       49.10      3.05 o 
   1  11   3        0.42       -1.15      1.15 o 
   2  11   3        0.27        0.16      1.19 o 
   3  11   3       20.10       20.96      2.04 o 
   4  11   3       10.19        9.13      1.02 o 
   5  11   3        0.59        1.17      0.45 o 
   1  12   3       32.67       30.63      2.92 o 
   2  12   3       53.68       51.50      3.99 o 
   3  12   3      153.79      179.84      4.14 o 
  -4  -9   4       38.30       39.48      2.03 o 
  -3  -9   4       19.97       23.20      1.42 o 
  -2  -9   4        0.56        0.41      0.89 o 
  -1  -9   4       12.24        9.53      1.33 o 
   0  -9   4        2.34        1.26      0.98 o 
  -5  -8   4        0.68        0.11      0.61 o 
  -4  -8   4      101.22      107.51      3.12 o 
  -3  -8   4      102.93      103.02      3.68 o 
  -2  -8   4       77.85       74.34      3.98 o 
  -1  -8   4      110.07       83.06      4.19 o 
   0  -8   4       10.18       10.36      0.89 o 
   1  -8   4        0.04       -0.28      0.40 o 
   2  -8   4       58.77       70.81      2.48 o 
  -6  -7   4       34.07       40.81      1.40 o 
  -5  -7   4       39.31       38.73      1.55 o 
  -4  -7   4      810.35      826.03      6.92 o 
  -3  -7   4      393.20      393.12      6.83 o 
  -2  -7   4        0.51        0.57      0.41 o 
  -1  -7   4      121.01      118.84      5.21 o 
   0  -7   4       70.57       68.15      2.43 o 
   1  -7   4       75.23       69.26      2.74 o 
   2  -7   4      123.26      118.59      3.35 o 
   3  -7   4       65.52       68.84      2.69 o 
  -6  -6   4      406.96      461.35      9.62 o 
  -5  -6   4       27.07       25.73      1.38 o 
  -4  -6   4       60.84       62.77      2.12 o 
  -3  -6   4       47.89       47.33      1.76 o 
  -2  -6   4       73.45       65.38      2.82 o 
  -1  -6   4       48.48       45.37      3.07 o 
   0  -6   4        2.14        1.61      0.59 o 
   1  -6   4       45.67       41.57      2.22 o 
   2  -6   4      146.33      147.34      3.27 o 
   3  -6   4       14.21       16.00      1.25 o 
   4  -6   4        0.01        0.02      0.74 o 
  -6  -5   4       28.72       30.02      2.86 o 
  -5  -5   4      224.02      229.54      3.56 o 
  -4  -5   4        0.26        0.10      0.39 o 
  -3  -5   4       21.78       22.43      1.18 o 
  -2  -5   4        0.01        0.54      0.40 o 
  -1  -5   4      138.56      140.12      2.27 o 
   0  -5   4        0.41        0.82      0.45 o 
   1  -5   4      307.93      290.61      5.30 o 
   2  -5   4        8.91        6.19      0.74 o 
   3  -5   4       15.41       17.86      1.17 o 
   4  -5   4       15.44       12.86      0.84 o 
  -7  -4   4        0.72        1.19      0.79 o 
  -6  -4   4      128.56      139.21      6.16 o 
  -5  -4   4        1.08        1.32      0.68 o 
  -4  -4   4        0.02        0.16      0.37 o 
  -3  -4   4       52.17       57.29      1.43 o 
  -2  -4   4      112.44      121.76      2.27 o 
  -1  -4   4      281.61      262.06      3.16 o 
   0  -4   4       34.40       25.71      1.30 o 
   1  -4   4        0.06        0.25      0.34 o 
   2  -4   4       86.87       88.58      2.60 o 
   3  -4   4       53.53       50.02      3.06 o 
   4  -4   4        1.75        2.33      0.67 o 
   5  -4   4       91.37      102.96      2.58 o 
  -7  -3   4       27.05       35.10      2.45 o 
  -6  -3   4       52.15       52.44      2.82 o 
  -5  -3   4        0.95        1.06      0.48 o 
  -4  -3   4       24.51       29.18      1.08 o 
  -3  -3   4      100.39      102.36      1.79 o 
  -2  -3   4       19.92       27.14      2.52 o 
  -1  -3   4      310.57      292.72     13.50 o 
   0  -3   4        0.10        1.34      1.36 o 
   1  -3   4       46.16       45.23      1.37 o 
   2  -3   4      194.85      191.67      7.48 o 
   3  -3   4        2.88        2.18      0.79 o 
   4  -3   4      180.61      183.67      4.56 o 
   5  -3   4      149.20      150.06      2.98 o 
  -7  -2   4      195.06      212.35      9.01 o 
  -6  -2   4       20.93       23.43      1.16 o 
  -5  -2   4        8.29        7.87      0.78 o 
  -4  -2   4      127.47      147.71      2.28 o 
  -3  -2   4      153.76      169.84      2.30 o 
  -2  -2   4        5.88        7.07      2.39 o 
  -1  -2   4      490.33      466.42     15.73 o 
   0  -2   4      297.06      294.95     11.76 o 
   1  -2   4      118.00      119.82      7.66 o 
   2  -2   4       30.09       34.56      1.49 o 
   3  -2   4       10.55       11.72      0.85 o 
   4  -2   4       31.75       25.91      1.39 o 
   5  -2   4      517.61      484.97     10.15 o 
   6  -2   4       75.01       79.03      3.05 o 
  -7  -1   4       67.90       80.71      3.36 o 
  -6  -1   4       66.91       63.72      1.71 o 
  -5  -1   4       94.71       88.01      3.72 o 
  -4  -1   4       28.15       24.08      0.99 o 
  -3  -1   4       26.69       34.01      3.02 o 
  -2  -1   4      331.73      315.41     13.92 o 
  -1  -1   4       14.65        8.94      2.45 o 
   0  -1   4       77.25       84.38      5.77 o 
   1  -1   4        0.35        1.37      1.04 o 
   2  -1   4       13.01       24.41      3.38 o 
   3  -1   4       27.18       30.23      1.39 o 
   4  -1   4      230.70      238.25      4.64 o 
   5  -1   4      699.63      643.03      6.51 o 
   6  -1   4       16.53       14.28      1.10 o 
  -6   0   4      106.99      108.60      3.53 o 
  -5   0   4       75.78       73.43      2.17 o 
  -4   0   4      118.78      113.85      3.75 o 
  -3   0   4      229.79      230.78      5.53 o 
  -2   0   4       80.77       72.24      4.76 o 
  -1   0   4      781.94      723.52     17.70 o 
   0   0   4       69.57       72.31      4.89 o 
   1   0   4      111.89      118.44      3.90 o 
   2   0   4      157.76      174.94      7.58 o 
   3   0   4      218.78      238.02      7.64 o 
   4   0   4      106.36      115.12      3.02 o 
   5   0   4        0.95        3.26      1.57 o 
   6   0   4       29.68       32.20      1.68 o 
  -6   1   4       86.26       95.93      2.45 o 
  -5   1   4        1.02        0.82      0.45 o 
  -4   1   4        1.52        3.22      0.52 o 
  -3   1   4      274.83      273.63      5.10 o 
  -2   1   4        0.02        1.17      1.97 o 
  -1   1   4     1353.19     1265.85     16.19 o 
   0   1   4     3452.34     3033.25     30.22 o 
   1   1   4       26.53       27.60      1.84 o 
   2   1   4        6.34        9.87      1.59 o 
   3   1   4      732.08      844.74     15.84 o 
   4   1   4      155.22      157.04      7.07 o 
   5   1   4       26.91       25.21      3.05 o 
   6   1   4       73.83       78.92      2.58 o 
   7   1   4       20.38       21.94      1.52 o 
  -6   2   4       88.60       87.63      3.43 o 
  -5   2   4       19.90       27.95      1.21 o 
  -4   2   4       30.91       34.13      1.51 o 
  -3   2   4        0.00        0.36      0.50 o 
  -2   2   4       13.38        5.74      2.36 o 
  -1   2   4      454.01      450.68     13.30 o 
   0   2   4      329.76      333.83      6.42 o 
   1   2   4        6.11       11.10      1.51 o 
   2   2   4        1.81        1.21      0.52 o 
   3   2   4      307.39      310.79     11.09 o 
   4   2   4      705.80      641.01      7.40 o 
   5   2   4      534.01      512.91      6.11 o 
   6   2   4      129.61      131.35      3.26 o 
   7   2   4        1.24        3.83      0.90 o 
  -6   3   4       16.72       15.29      0.97 o 
  -5   3   4        0.04        0.55      0.40 o 
  -4   3   4      215.03      223.54      3.77 o 
  -3   3   4       59.31       57.26      2.12 o 
  -2   3   4       39.22       37.47      5.04 o 
  -1   3   4        1.52        0.69      1.34 o 
   0   3   4       42.05       30.37      2.58 o 
   1   3   4     1508.30     1562.39     20.23 o 
   2   3   4     3669.79     3618.74     34.75 o 
   3   3   4      679.91      668.38     17.37 o 
   4   3   4      302.85      294.93      6.71 o 
   5   3   4       12.78       10.89      0.84 o 
   6   3   4      510.12      479.16     13.85 o 
   7   3   4        3.11        1.71      0.68 o 
  -6   4   4       15.04       11.23      1.08 o 
  -5   4   4       11.49        8.04      0.78 o 
  -4   4   4        2.85        2.90      0.51 o 
  -3   4   4       92.36       89.18      3.43 o 
  -2   4   4       47.29       54.55      1.89 o 
  -1   4   4        1.91        2.34      1.58 o 
   0   4   4       19.72       24.74      1.90 o 
   1   4   4      402.62      427.66     11.57 o 
   2   4   4      689.14      845.48     18.12 o 
   3   4   4      765.32      772.37     19.81 o 
   4   4   4        0.33        2.47      0.61 o 
   5   4   4        0.43        0.90      0.73 o 
   6   4   4      102.17       98.31      2.37 o 
   7   4   4        8.01        7.68      1.07 o 
  -5   5   4       21.12       22.11      1.25 o 
  -4   5   4      103.72       99.17      2.83 o 
  -3   5   4       25.06       28.88      1.33 o 
  -2   5   4      122.85      122.28      2.59 o 
  -1   5   4      342.83      379.68      9.07 o 
   0   5   4       59.35       53.27      4.16 o 
   1   5   4       11.05       12.48      2.44 o 
   2   5   4       43.57       44.48      4.52 o 
   3   5   4      490.55      561.18     23.13 o 
   4   5   4        1.52        0.87      0.76 o 
   5   5   4        0.19       -0.72      0.89 o 
   6   5   4       61.69       53.33      2.38 o 
   7   5   4        5.02        6.24      0.71 o 
  -5   6   4       13.74       13.29      0.97 o 
  -4   6   4      290.62      285.53      8.96 o 
  -3   6   4      127.86      122.48      3.65 o 
  -2   6   4        2.81        0.52      0.54 o 
  -1   6   4       27.78       33.14      1.16 o 
   0   6   4       49.34       57.48      3.10 o 
   1   6   4        6.18        7.20      0.94 o 
   2   6   4      193.46      206.87      2.96 o 
   3   6   4       13.23       17.42      1.13 o 
   4   6   4       54.64       58.41      1.80 o 
   5   6   4        0.01       -0.22      0.61 o 
   6   6   4       45.29       38.90      2.10 o 
   7   6   4        5.38        6.55      0.58 o 
  -4   7   4        3.43        3.70      0.93 o 
  -3   7   4      277.79      284.97      4.76 o 
  -2   7   4       11.62       11.70      1.11 o 
  -1   7   4        1.11        1.42      1.17 o 
   0   7   4      202.26      227.26      4.07 o 
   1   7   4        6.06        6.96      0.69 o 
   2   7   4       11.80       17.34      1.05 o 
   3   7   4       19.53       22.61      1.66 o 
   4   7   4        1.06        1.98      0.57 o 
   5   7   4      468.78      425.83      5.28 o 
   6   7   4      345.75      307.19     10.26 o 
   7   7   4        1.58        1.73      0.46 o 
  -4   8   4        1.06       -0.70      0.70 o 
  -3   8   4      100.78       97.67      4.94 o 
  -2   8   4        8.70        7.44      1.31 o 
  -1   8   4       74.20       70.94      3.33 o 
   0   8   4      162.42      152.26      3.83 o 
   1   8   4        3.68        3.67      0.91 o 
   2   8   4     1191.93     1165.78     12.43 o 
   3   8   4     1780.30     1742.21     11.44 o 
   4   8   4        5.23        4.16      0.73 o 
   5   8   4       46.37       45.80      1.81 o 
   6   8   4       25.93       21.93      2.55 o 
   7   8   4        4.66        4.79      0.63 o 
  -3   9   4        0.06       -0.43      0.66 o 
  -2   9   4       52.44       51.62      2.75 o 
  -1   9   4        4.60        3.67      1.05 o 
   0   9   4      292.63      266.81      6.51 o 
   1   9   4       95.64       85.35      2.98 o 
   2   9   4        1.13        1.37      0.63 o 
   3   9   4       31.77       32.73      1.77 o 
   4   9   4      172.42      173.96      4.53 o 
   5   9   4       10.20        7.10      0.79 o 
   6   9   4        1.15        1.08      0.87 o 
  -2  10   4       12.91       11.91      1.58 o 
  -1  10   4       43.11       37.12      2.35 o 
   0  10   4       38.24       31.06      2.29 o 
   1  10   4       13.58        9.14      1.59 o 
   2  10   4      108.35      111.42      6.39 o 
   3  10   4      436.56      448.12      5.99 o 
   4  10   4       53.93       55.74      1.90 o 
   5  10   4        0.00       -0.46      0.46 o 
   6  10   4        9.81       10.25      0.82 o 
  -1  11   4       24.67       18.33      1.75 o 
   0  11   4       20.93       16.00      1.79 o 
   1  11   4        2.47        2.48      1.25 o 
   2  11   4       34.48       36.60      3.50 o 
   3  11   4      154.18      163.53      8.57 o 
   4  11   4       16.58       18.44      1.63 o 
   5  11   4       16.71       22.67      1.98 o 
   1  12   4       14.99       13.98      2.29 o 
   2  12   4      224.17      259.40      6.76 o 
   3  12   4       21.11       25.49      1.40 o 
  -3  -9   5        0.38        0.93      0.92 o 
  -2  -9   5       27.53       28.02      1.87 o 
  -1  -9   5      123.47      134.40      5.11 o 
  -4  -8   5       19.80       20.83      1.05 o 
  -3  -8   5      129.68      138.13      3.56 o 
  -2  -8   5       37.92       48.87      3.07 o 
  -1  -8   5      135.79      137.52      4.96 o 
   0  -8   5        3.16        2.30      1.13 o 
   1  -8   5        3.88        2.94      0.51 o 
  -5  -7   5       16.19       17.63      0.99 o 
  -4  -7   5       32.56       34.26      1.91 o 
  -3  -7   5       19.82       19.04      1.61 o 
  -2  -7   5       12.74       11.89      1.82 o 
  -1  -7   5       41.53       36.34      2.92 o 
   0  -7   5        0.35        0.76      0.40 o 
   1  -7   5       20.74       18.81      1.40 o 
   2  -7   5       26.21       31.88      1.55 o 
  -6  -6   5        9.78       12.74      0.84 o 
  -5  -6   5      179.32      186.22      4.83 o 
  -4  -6   5      297.11      308.72      5.47 o 
  -3  -6   5       64.09       66.02      2.12 o 
  -2  -6   5        6.05        5.62      0.77 o 
  -1  -6   5       13.20       12.52      1.38 o 
   0  -6   5       91.92       90.85      2.84 o 
   1  -6   5       49.33       42.69      2.25 o 
   2  -6   5       67.87       63.82      2.01 o 
   3  -6   5        1.82        1.68      0.48 o 
  -6  -5   5      152.16      174.83      3.21 o 
  -5  -5   5       81.50       78.08      2.33 o 
  -4  -5   5       16.47       16.64      1.12 o 
  -3  -5   5        2.03        2.63      0.54 o 
  -2  -5   5       76.65       77.15      2.39 o 
  -1  -5   5      356.43      357.01      6.10 o 
   0  -5   5        0.31        0.61      0.50 o 
   1  -5   5      279.70      274.17      4.27 o 
   2  -5   5      459.51      446.85      5.07 o 
   3  -5   5        0.12        0.50      0.53 o 
   4  -5   5       25.05       24.89      0.97 o 
  -6  -4   5        0.82        0.71      0.67 o 
  -5  -4   5        4.00        2.70      0.56 o 
  -4  -4   5        2.71        3.59      0.71 o 
  -3  -4   5        7.18        4.88      0.78 o 
  -2  -4   5       18.04       16.86      1.11 o 
  -1  -4   5      443.01      473.91      4.61 o 
   0  -4   5       11.94       10.87      0.72 o 
   1  -4   5      197.70      180.63      2.89 o 
   2  -4   5      849.00      814.25      8.53 o 
   3  -4   5        1.62        1.66      0.57 o 
   4  -4   5       19.53       21.87      1.13 o 
  -6  -3   5        0.32       -0.22      0.69 o 
  -5  -3   5       37.41       38.19      1.52 o 
  -4  -3   5       52.69       53.31      2.40 o 
  -3  -3   5       44.50       44.85      1.39 o 
  -2  -3   5      223.80      228.07      3.67 o 
  -1  -3   5     1407.91     1390.54     10.07 o 
   0  -3   5        5.89        9.71      0.62 o 
   1  -3   5       24.18       24.87      0.95 o 
   2  -3   5       22.07       21.27      1.16 o 
   3  -3   5       45.89       47.61      2.28 o 
   4  -3   5       33.21       29.20      1.41 o 
   5  -3   5        1.28        1.02      0.51 o 
  -6  -2   5      186.15      194.66      4.02 o 
  -5  -2   5      210.97      203.86      5.76 o 
  -4  -2   5        2.79        2.96      0.99 o 
  -3  -2   5      286.25      304.46      3.31 o 
  -2  -2   5       17.30       19.64      1.03 o 
  -1  -2   5       35.57       33.40      4.93 o 
   0  -2   5      126.38      127.08      8.81 o 
   1  -2   5        3.09        3.12      0.56 o 
   2  -2   5       15.63       17.91      1.17 o 
   3  -2   5       43.60       47.69      2.26 o 
   4  -2   5       33.66       28.44      1.83 o 
   5  -2   5       41.00       45.64      2.12 o 
   6  -2   5      115.71      124.64      3.40 o 
  -6  -1   5      190.58      196.31      4.14 o 
  -5  -1   5       46.48       48.43      2.86 o 
  -4  -1   5       39.52       33.27      1.37 o 
  -3  -1   5      183.46      199.84      3.36 o 
  -2  -1   5        6.10       21.58      4.10 o 
  -1  -1   5       12.79       12.03      3.00 o 
   0  -1   5       40.85       36.26      4.43 o 
   1  -1   5       69.28       80.42      6.43 o 
   2  -1   5      324.49      344.43      4.50 o 
   3  -1   5       58.27       52.19      1.58 o 
   4  -1   5       22.30       16.68      1.08 o 
   5  -1   5        0.70        1.91      1.45 o 
   6  -1   5        6.58        4.17      0.92 o 
  -6   0   5        6.69        6.85      0.88 o 
  -5   0   5       94.37       92.53      3.28 o 
  -4   0   5       16.27       15.41      1.56 o 
  -3   0   5       67.07       72.53      2.83 o 
  -2   0   5     1526.06     1541.18     23.67 o 
  -1   0   5     1926.20     1948.79     32.67 o 
   0   0   5      608.14      559.91     15.68 o 
   1   0   5        9.35        7.19      1.04 o 
   2   0   5        0.07        1.11      1.36 o 
   3   0   5       32.48       32.11      1.20 o 
   4   0   5      142.40      141.17      2.82 o 
   5   0   5      174.88      159.20      3.20 o 
   6   0   5       40.36       42.64      2.61 o 
  -6   1   5      118.74      132.55      5.04 o 
  -5   1   5      172.85      169.22      5.24 o 
  -4   1   5      306.22      310.63      4.63 o 
  -3   1   5       68.87       65.38      3.79 o 
  -2   1   5      119.88      119.43      9.21 o 
  -1   1   5     2440.30     2221.94     24.01 o 
   0   1   5      555.03      589.24     15.27 o 
   1   1   5      416.33      404.24     21.49 o 
   2   1   5      140.51      150.26      4.60 o 
   3   1   5      159.77      173.26      3.36 o 
   4   1   5      244.18      242.03      4.50 o 
   5   1   5        0.20        0.27      0.38 o 
   6   1   5       13.44       13.49      1.08 o 
  -6   2   5        4.08        2.54      0.52 o 
  -5   2   5       10.08        8.70      0.96 o 
  -4   2   5      270.56      273.84      5.34 o 
  -3   2   5       41.29       51.35      2.15 o 
  -2   2   5       44.33       52.72      6.17 o 
  -1   2   5      150.50      124.03      5.63 o 
   0   2   5        0.07        0.52      0.89 o 
   1   2   5       19.34       21.03      1.79 o 
   2   2   5      619.86      637.33      9.07 o 
   3   2   5      316.60      349.38     11.75 o 
   4   2   5       81.72       75.25      2.14 o 
   5   2   5        0.00        0.94      0.50 o 
   6   2   5       11.25       11.27      0.98 o 
   7   2   5        0.06        0.08      0.57 o 
  -6   3   5        0.86        0.79      0.37 o 
  -5   3   5       44.03       38.45      1.55 o 
  -4   3   5       14.36       14.64      1.16 o 
  -3   3   5        0.29        0.70      0.55 o 
  -2   3   5       10.19        6.62      1.37 o 
  -1   3   5        7.53        2.14      1.49 o 
   0   3   5      793.93      750.30     13.83 o 
   1   3   5       35.95       36.68      3.49 o 
   2   3   5       38.09       45.20      4.22 o 
   3   3   5        3.61        4.21      1.73 o 
   4   3   5        8.34        9.63      1.28 o 
   5   3   5      733.01      744.55      7.18 o 
   6   3   5       72.14       67.54      3.11 o 
   7   3   5       20.96       25.32      1.57 o 
  -6   4   5        1.71        2.02      0.86 o 
  -5   4   5        4.32        4.44      0.62 o 
  -4   4   5        0.35       -0.07      0.48 o 
  -3   4   5       25.20       31.60      1.38 o 
  -2   4   5       21.23       19.05      0.92 o 
  -1   4   5      237.26      232.63     10.65 o 
   0   4   5        0.01        0.44      0.71 o 
   1   4   5      172.97      167.70      7.84 o 
   2   4   5     1597.99     1690.69     27.05 o 
   3   4   5      705.93      819.68     44.95 o 
   4   4   5      339.82      315.69      6.58 o 
   5   4   5        9.87       10.65      0.97 o 
   6   4   5       61.77       65.10      2.19 o 
   7   4   5       16.49       19.55      1.41 o 
  -5   5   5        8.09        6.87      0.63 o 
  -4   5   5        4.91        6.72      0.75 o 
  -3   5   5       68.33       61.45      2.11 o 
  -2   5   5       25.04       23.69      1.44 o 
  -1   5   5      211.08      229.80      4.27 o 
   0   5   5       21.23       22.34      2.00 o 
   1   5   5      239.39      249.13     10.19 o 
   2   5   5       44.09       44.82      4.82 o 
   3   5   5        0.56        0.70      0.61 o 
   4   5   5       76.67       86.89      2.86 o 
   5   5   5        0.80        0.45      0.89 o 
   6   5   5       83.06       84.91      3.82 o 
   7   5   5        9.74       11.02      1.09 o 
  -5   6   5        0.65        0.71      0.55 o 
  -4   6   5       32.58       30.79      1.32 o 
  -3   6   5      279.14      258.32      4.47 o 
  -2   6   5        0.09        0.89      0.51 o 
  -1   6   5        7.97       11.61      0.82 o 
   0   6   5       29.05       34.33      4.16 o 
   1   6   5       29.66       33.23      1.54 o 
   2   6   5        7.97       15.65      0.75 o 
   3   6   5       57.30       65.92      1.67 o 
   4   6   5       98.94       99.33      2.67 o 
   5   6   5       13.01       10.37      1.20 o 
   6   6   5       98.67       91.34      2.55 o 
   7   6   5      310.58      184.07    171.05 o 
  -4   7   5       93.83      111.69      5.33 o 
  -3   7   5       20.16       20.19      1.62 o 
  -2   7   5       10.96       11.73      1.10 o 
  -1   7   5      117.08      130.83      4.27 o 
   0   7   5       34.64       37.49      1.74 o 
   1   7   5       24.46       25.16      1.04 o 
   2   7   5      107.21      114.80      2.53 o 
   3   7   5      626.85      626.52      8.51 o 
   4   7   5       56.87       63.27      1.95 o 
   5   7   5       19.69       13.19      1.39 o 
   6   7   5       11.78       12.35      1.25 o 
   7   7   5       43.36       51.99      1.73 o 
  -4   8   5       81.39       80.69      3.47 o 
  -3   8   5      206.10      223.40      8.73 o 
  -2   8   5       10.97       11.84      1.52 o 
  -1   8   5       38.90       37.94      1.99 o 
   0   8   5      160.31      155.16      4.05 o 
   1   8   5        9.86       10.95      0.93 o 
   2   8   5      735.21      751.00      6.97 o 
   3   8   5        6.80        7.33      1.23 o 
   4   8   5       15.09       14.45      1.08 o 
   5   8   5      109.93       94.63      2.95 o 
   6   8   5        1.46        3.29      0.69 o 
  -3   9   5        0.14        2.57      0.78 o 
  -2   9   5        0.56        1.36      0.89 o 
  -1   9   5      229.05      215.44      7.33 o 
   0   9   5       17.05       13.96      2.09 o 
   1   9   5        5.73        4.49      1.67 o 
   2   9   5      225.37      219.59      4.76 o 
   3   9   5      254.86      250.29      4.72 o 
   4   9   5      125.57      124.66      2.95 o 
   5   9   5       83.26       75.44      2.16 o 
   6   9   5       16.29       11.33      1.48 o 
  -2  10   5       11.51        7.18      0.95 o 
  -1  10   5        0.21       -0.26      0.47 o 
   0  10   5      245.39      230.80      5.02 o 
   1  10   5      296.96      284.33      7.95 o 
   2  10   5       44.90       41.93      2.34 o 
   3  10   5       88.79       89.85      2.76 o 
   4  10   5        8.65        8.51      0.84 o 
   5  10   5        5.89        5.63      1.08 o 
   6  10   5        7.11       10.97      0.83 o 
  -1  11   5        9.11        7.36      1.13 o 
   0  11   5        0.12        0.84      0.47 o 
   1  11   5       11.30       14.02      2.26 o 
   2  11   5       29.82       30.37      3.26 o 
   3  11   5        4.98        5.37      1.25 o 
   4  11   5       39.42       42.01      1.67 o 
   5  11   5       10.84       12.67      0.98 o 
   1  12   5        4.73        7.41      1.82 o 
   2  12   5        3.29        4.13      1.04 o 
   3  12   5       43.18       48.04      2.88 o 
   4  12   5        4.43        3.88      1.24 o 
  -3  -8   6       17.97       19.68      1.68 o 
  -2  -8   6        5.03        3.99      0.53 o 
  -1  -8   6       17.62       26.16      1.95 o 
   0  -8   6       79.60       91.57      4.37 o 
  -4  -7   6       20.59       21.46      1.10 o 
  -3  -7   6       14.72       15.00      0.91 o 
  -2  -7   6       65.22       65.29      3.69 o 
  -1  -7   6        3.08        4.46      1.31 o 
   0  -7   6        2.64        2.36      1.29 o 
   1  -7   6       71.10       67.83      2.25 o 
   2  -7   6       13.37       13.19      1.09 o 
  -5  -6   6       89.62       96.53      2.42 o 
  -4  -6   6       28.14       30.14      2.26 o 
  -3  -6   6       54.76       56.32      2.62 o 
  -2  -6   6      170.99      166.87      5.62 o 
  -1  -6   6       59.49       61.66      3.81 o 
   0  -6   6       75.00       75.32      3.34 o 
   1  -6   6       28.14       32.01      1.84 o 
   2  -6   6      105.35       98.78      3.43 o 
   3  -6   6       10.30       10.66      1.03 o 
  -6  -5   6        1.63        1.97      0.78 o 
  -5  -5   6       20.77       19.39      1.05 o 
  -4  -5   6       27.24       28.06      2.34 o 
  -3  -5   6      139.76      140.87      4.12 o 
  -2  -5   6       57.85       59.09      3.84 o 
  -1  -5   6       24.60       22.79      2.50 o 
   0  -5   6      109.55      111.89      3.15 o 
   1  -5   6      590.39      545.83      7.80 o 
   2  -5   6        1.26        0.51      0.32 o 
   3  -5   6        0.20        0.25      0.30 o 
  -6  -4   6        0.87        1.55      0.36 o 
  -5  -4   6       22.92       22.15      1.46 o 
  -4  -4   6       38.57       36.99      1.77 o 
  -3  -4   6       18.38       16.43      1.10 o 
  -2  -4   6      886.98      868.21     13.21 o 
  -1  -4   6     1516.81     1536.60     16.39 o 
   0  -4   6      366.47      358.19      5.22 o 
   1  -4   6      322.47      324.91      4.49 o 
   2  -4   6      339.42      317.42      3.89 o 
   3  -4   6       67.05       63.07      1.92 o 
   4  -4   6        6.50        5.84      0.56 o 
  -6  -3   6        0.29        0.37      1.29 o 
  -5  -3   6       23.98       25.11      1.39 o 
  -4  -3   6      636.44      615.34     17.84 o 
  -3  -3   6       65.76       59.04      1.83 o 
  -2  -3   6      364.14      364.07      4.33 o 
  -1  -3   6       41.06       45.24      2.73 o 
   0  -3   6      443.21      451.22      5.83 o 
   1  -3   6        0.07        0.19      0.32 o 
   2  -3   6       13.59       13.80      0.93 o 
   3  -3   6       11.27       12.38      0.96 o 
   4  -3   6       59.59       55.74      1.79 o 
   5  -3   6       15.81       14.25      1.27 o 
  -6  -2   6        0.00       -0.26      0.46 o 
  -5  -2   6       73.37       68.66      2.21 o 
  -4  -2   6       49.93       54.38      3.16 o 
  -3  -2   6      167.67      158.40      2.87 o 
  -2  -2   6      119.33      121.21      2.17 o 
  -1  -2   6        0.26        1.23      0.78 o 
   0  -2   6      300.77      321.22      3.18 o 
   1  -2   6       96.02       88.93      2.27 o 
   2  -2   6      136.87      128.60      2.63 o 
   3  -2   6       67.33       69.12      2.11 o 
   4  -2   6      102.66       95.91      2.45 o 
   5  -2   6        0.77        1.00      0.50 o 
  -6  -1   6        2.27        1.48      0.73 o 
  -5  -1   6       19.22       17.06      1.46 o 
  -4  -1   6      350.34      346.00      4.91 o 
  -3  -1   6      273.88      276.89      5.81 o 
  -2  -1   6        1.95        0.00      0.66 o 
  -1  -1   6      660.03      745.26     23.63 o 
   0  -1   6        0.91        5.28      2.15 o 
   1  -1   6        3.27        4.53      0.47 o 
   2  -1   6      265.43      270.57      3.21 o 
   3  -1   6       18.76       18.83      1.21 o 
   4  -1   6       73.62       71.24      2.10 o 
   5  -1   6        0.11        1.39      0.52 o 
   6  -1   6       19.74       15.84      1.30 o 
  -6   0   6       65.64       58.95      2.65 o 
  -5   0   6       23.10       21.97      1.64 o 
  -4   0   6      500.39      490.06      6.27 o 
  -3   0   6      268.31      274.05      3.96 o 
  -2   0   6        0.15        3.64      0.58 o 
  -1   0   6        0.17       -0.10      1.41 o 
   0   0   6      262.93      298.70     13.16 o 
   1   0   6      102.87       91.85      7.02 o 
   2   0   6      969.45     1053.47      7.52 o 
   3   0   6        0.31        0.71      0.36 o 
   4   0   6      146.89      141.30      2.84 o 
   5   0   6       69.77       83.22      2.87 o 
   6   0   6        8.51        6.39      1.02 o 
  -6   1   6       43.62       39.65      2.17 o 
  -5   1   6      181.01      172.25      5.32 o 
  -4   1   6      181.87      179.14      4.33 o 
  -3   1   6        0.83        0.37      0.45 o 
  -2   1   6      153.97      170.62      5.44 o 
  -1   1   6     5234.11     5121.40     40.39 o 
   0   1   6     1602.96     1685.65     29.50 o 
   1   1   6      154.34      143.47      4.84 o 
   2   1   6      178.43      193.45      9.04 o 
   3   1   6       24.21       25.68      1.16 o 
   4   1   6       11.96       13.52      0.88 o 
   5   1   6       15.65       13.70      1.10 o 
   6   1   6       87.43       82.39      3.41 o 
  -6   2   6        3.03        4.46      0.95 o 
  -5   2   6       42.23       40.44      1.80 o 
  -4   2   6      717.00      720.62      8.83 o 
  -3   2   6     1133.27     1127.50     19.36 o 
  -2   2   6      366.62      373.36      8.55 o 
  -1   2   6       80.05       94.41      5.41 o 
   0   2   6       12.30       12.97      3.20 o 
   1   2   6      231.31      236.70      6.41 o 
   2   2   6      170.34      170.14      7.70 o 
   3   2   6        1.51        0.49      0.44 o 
   4   2   6        1.36        0.61      0.64 o 
   5   2   6      130.67      126.84      3.07 o 
   6   2   6        7.13        7.62      0.81 o 
  -6   3   6       49.48       53.25      2.73 o 
  -5   3   6       28.31       30.71      1.35 o 
  -4   3   6       19.03       19.66      1.36 o 
  -3   3   6        3.61        4.37      0.97 o 
  -2   3   6      254.67      277.58     10.40 o 
  -1   3   6       92.61       91.82      7.00 o 
   0   3   6      425.96      402.19     11.30 o 
   1   3   6        9.56       12.22      1.52 o 
   2   3   6        3.11        2.33      1.36 o 
   3   3   6       35.62       48.58      1.50 o 
   4   3   6      137.13      129.42      2.98 o 
   5   3   6       76.46       77.02      2.82 o 
   6   3   6       32.04       30.52      1.93 o 
  -5   4   6       26.59       23.80      1.14 o 
  -4   4   6        0.31        1.36      0.59 o 
  -3   4   6      123.64      127.41      2.67 o 
  -2   4   6        5.75        8.36      1.11 o 
  -1   4   6       71.39       72.34      6.19 o 
   0   4   6      180.45      187.24      8.75 o 
   1   4   6       27.76       32.29      3.79 o 
   2   4   6       13.17       12.99      2.79 o 
   3   4   6       12.43       18.43      1.14 o 
   4   4   6        0.96        2.74      1.88 o 
   5   4   6      270.68      254.76      6.27 o 
  -5   5   6       62.58       64.50      1.63 o 
  -4   5   6      216.44      204.59      3.46 o 
  -3   5   6      328.95      304.09      4.74 o 
  -2   5   6        0.29        0.52      0.39 o 
  -1   5   6      565.97      629.01      9.75 o 
   0   5   6        3.53        4.57      1.30 o 
   1   5   6        1.96        0.46      0.96 o 
   2   5   6      168.10      203.77      3.70 o 
   3   5   6       35.43       39.94      2.02 o 
   4   5   6        0.20        0.98      1.13 o 
   5   5   6      892.15      857.62     21.16 o 
   6   5   6        3.23        3.98      1.08 o 
  -5   6   6        2.95        3.60      1.07 o 
  -4   6   6      914.47      889.27     17.68 o 
  -3   6   6       46.22       41.61      1.81 o 
  -2   6   6       24.82       24.74      1.43 o 
  -1   6   6      429.70      467.65      8.13 o 
   0   6   6       14.16       14.62      1.12 o 
   1   6   6      185.12      211.07      4.42 o 
   2   6   6      335.29      395.71      6.14 o 
   3   6   6       96.98      107.20      2.17 o 
   4   6   6      257.13      262.16      5.99 o 
   5   6   6      149.55      149.68      4.51 o 
   6   6   6       55.96       50.33      2.13 o 
  -4   7   6       49.08       53.66      3.70 o 
  -3   7   6      194.08      187.37      4.74 o 
  -2   7   6      243.05      244.79      5.18 o 
  -1   7   6        1.72        1.62      0.61 o 
   0   7   6       39.52       44.18      2.28 o 
   1   7   6      218.83      229.29      3.07 o 
   2   7   6        5.35        7.09      0.65 o 
   3   7   6       46.47       50.90      2.04 o 
   4   7   6      178.31      192.46      3.89 o 
   5   7   6        7.37        3.89      0.95 o 
   6   7   6       18.70       15.76      1.31 o 
  -4   8   6       31.70       30.45      2.12 o 
  -3   8   6        0.06       -0.33      0.95 o 
  -2   8   6        3.62        4.51      1.15 o 
  -1   8   6       10.76       11.34      1.05 o 
   0   8   6      111.99      116.71      3.53 o 
   1   8   6       38.70       41.48      1.65 o 
   2   8   6       65.29       63.97      1.89 o 
   3   8   6        2.86        2.67      0.83 o 
   4   8   6        7.51        8.18      1.04 o 
   5   8   6       22.08       28.21      2.39 o 
   6   8   6        7.55        4.89      0.76 o 
  -3   9   6        0.11       -0.83      0.83 o 
  -2   9   6        0.53        0.91      0.52 o 
  -1   9   6       37.78       37.90      3.33 o 
   0   9   6       27.20       28.67      1.75 o 
   1   9   6      577.04      564.16      9.88 o 
   2   9   6       31.90       29.87      1.82 o 
   3   9   6        0.43        0.39      0.60 o 
   4   9   6       13.22       15.12      1.09 o 
   5   9   6      100.36       97.84      2.83 o 
   6   9   6       97.93       82.28      3.66 o 
  -2  10   6       28.86       28.09      2.62 o 
  -1  10   6       40.91       40.01      1.89 o 
   0  10   6        8.79        6.50      0.94 o 
   1  10   6       12.68       12.32      1.72 o 
   2  10   6      321.77      321.10      4.53 o 
   3  10   6        7.14        7.98      0.97 o 
   4  10   6       84.56       88.79      2.33 o 
   5  10   6        8.86        9.77      0.93 o 
   6  10   6        4.44        4.19      0.84 o 
  -1  11   6      172.35      147.30      3.53 o 
   0  11   6        5.86        5.82      1.04 o 
   1  11   6        5.10        2.99      1.06 o 
   2  11   6        0.10        0.59      1.05 o 
   3  11   6       14.86       15.24      1.09 o 
   4  11   6       72.52       85.18      2.02 o 
   5  11   6      351.61      361.01     10.52 o 
   1  12   6        1.92        0.65      0.75 o 
   2  12   6        4.08        0.97      1.44 o 
   3  12   6        0.42        1.51      1.12 o 
   4  12   6      180.53      194.24      6.23 o 
  -4  -7   7      118.99      134.18      5.62 o 
  -3  -7   7        0.53        0.39      0.30 o 
  -2  -7   7       24.04       24.38      1.22 o 
  -1  -7   7       24.58       24.47      1.32 o 
   0  -7   7        0.95        0.21      0.45 o 
   1  -7   7       16.60       20.50      1.42 o 
  -5  -6   7       59.93       67.11      2.22 o 
  -4  -6   7        1.36        2.62      1.54 o 
  -3  -6   7       19.26       20.36      1.31 o 
  -2  -6   7        2.26        2.13      0.45 o 
  -1  -6   7        7.64        7.47      1.46 o 
   0  -6   7        6.23        9.01      1.95 o 
   1  -6   7        4.62        3.28      1.25 o 
   2  -6   7       11.05        9.79      1.29 o 
  -5  -5   7       42.25       39.46      1.37 o 
  -4  -5   7      115.39      127.58      2.95 o 
  -3  -5   7       58.80       61.39      2.35 o 
  -2  -5   7       65.04       59.18      3.77 o 
  -1  -5   7      329.47      319.47      8.45 o 
   0  -5   7      112.19      116.45      3.14 o 
   1  -5   7      217.85      220.09      4.75 o 
   2  -5   7      146.46      142.04      4.49 o 
   3  -5   7       82.55       87.54      2.99 o 
  -5  -4   7       11.38       11.71      0.89 o 
  -4  -4   7      719.15      756.88      8.88 o 
  -3  -4   7      171.83      174.78      3.77 o 
  -2  -4   7       28.79       30.16      1.68 o 
  -1  -4   7       54.77       53.83      2.14 o 
   0  -4   7      101.90       99.65      3.74 o 
   1  -4   7      143.81      137.50      2.85 o 
   2  -4   7      719.23      713.26      7.29 o 
   3  -4   7       32.76       35.42      1.54 o 
   4  -4   7        0.01       -0.36      0.67 o 
  -6  -3   7       19.25       18.06      1.29 o 
  -5  -3   7      167.39      167.08      3.27 o 
  -4  -3   7      233.14      236.47      4.35 o 
  -3  -3   7      157.37      156.37      3.73 o 
  -2  -3   7       30.32       30.49      1.29 o 
  -1  -3   7      559.64      577.62      8.44 o 
   0  -3   7       79.86       83.17      2.61 o 
   1  -3   7       14.73       16.51      1.02 o 
   2  -3   7      176.08      171.96      3.17 o 
   3  -3   7        0.24        9.43      0.88 o 
   4  -3   7      137.10      142.32      2.92 o 
  -6  -2   7       12.72       13.98      1.70 o 
  -5  -2   7       10.26        8.67      0.86 o 
  -4  -2   7       32.21       28.15      1.55 o 
  -3  -2   7      301.56      292.15      4.13 o 
  -2  -2   7      139.74      149.99      3.69 o 
  -1  -2   7       53.42       43.24      1.74 o 
   0  -2   7       21.11       19.32      0.80 o 
   1  -2   7       28.75       30.32      1.27 o 
   2  -2   7       36.12       37.59      1.28 o 
   3  -2   7        0.18        0.34      0.40 o 
   4  -2   7       30.53       30.44      1.33 o 
   5  -2   7       10.17       14.05      1.31 o 
  -6  -1   7        7.12        6.85      1.07 o 
  -5  -1   7        4.40        4.83      0.89 o 
  -4  -1   7      139.38      133.61      3.64 o 
  -3  -1   7       11.20        9.07      1.19 o 
  -2  -1   7       16.55       17.60      0.93 o 
  -1  -1   7        4.91        3.07      0.83 o 
   0  -1   7        0.65        0.71      0.32 o 
   1  -1   7       17.18       14.55      0.95 o 
   2  -1   7       57.00       59.93      1.53 o 
   3  -1   7       55.56       52.81      1.81 o 
   4  -1   7      352.60      340.28      7.23 o 
   5  -1   7       44.23       39.93      2.45 o 
  -6   0   7        3.93        3.71      0.66 o 
  -5   0   7       51.66       49.84      2.29 o 
  -4   0   7      334.23      325.63      5.77 o 
  -3   0   7       23.76       23.00      1.32 o 
  -2   0   7      213.12      216.28      4.33 o 
  -1   0   7      159.59      193.52      2.69 o 
   0   0   7      947.64     1032.51     20.03 o 
   1   0   7      101.55      113.92      2.00 o 
   2   0   7        0.58        0.43      0.27 o 
   3   0   7        2.22        2.98      0.53 o 
   4   0   7       79.26       74.17      2.78 o 
   5   0   7       13.24       13.73      1.60 o 
   6   0   7       26.19       28.42      1.67 o 
  -6   1   7       28.39       28.22      1.71 o 
  -5   1   7        0.01        0.57      0.85 o 
  -4   1   7      471.94      460.81     10.08 o 
  -3   1   7     1300.98     1272.22      9.67 o 
  -2   1   7      238.66      239.91      5.75 o 
  -1   1   7       44.60       54.23      1.53 o 
   0   1   7        8.93       13.98      3.50 o 
   1   1   7      246.38      267.45      3.61 o 
   2   1   7       11.10       13.95      0.65 o 
   3   1   7        9.90        6.63      0.83 o 
   4   1   7       12.83       13.50      1.67 o 
   5   1   7       93.41       87.03      2.71 o 
   6   1   7       29.54       25.32      1.70 o 
  -6   2   7      269.46      296.23     14.32 o 
  -5   2   7        1.02        1.51      0.57 o 
  -4   2   7      637.58      618.13      8.31 o 
  -3   2   7        2.13        1.85      0.62 o 
  -2   2   7      140.48      127.87      4.13 o 
  -1   2   7      812.46      799.40      7.97 o 
   0   2   7      212.37      236.16      8.03 o 
   1   2   7       82.91       76.93      8.17 o 
   2   2   7       23.52       26.95      0.87 o 
   3   2   7        0.01       -0.56      0.56 o 
   4   2   7       15.68       14.96      1.67 o 
   5   2   7        2.64        2.46      0.86 o 
   6   2   7        5.62        6.64      1.00 o 
  -5   3   7       21.68       18.64      1.69 o 
  -4   3   7       17.81       17.67      1.30 o 
  -3   3   7      825.30      841.04     16.08 o 
  -2   3   7      126.78      132.43      5.46 o 
  -1   3   7      414.74      407.96      8.29 o 
   0   3   7        7.76        6.29      2.41 o 
   1   3   7       27.08       30.21      3.61 o 
   2   3   7      142.65      138.51      3.12 o 
   3   3   7        6.65        3.17      0.42 o 
   4   3   7      124.87      128.99      3.12 o 
   5   3   7      322.11      333.07      6.79 o 
  -5   4   7      219.28      225.39      3.05 o 
  -4   4   7       28.13       25.82      1.42 o 
  -3   4   7       79.25       74.26      2.04 o 
  -2   4   7      128.17      129.05      8.68 o 
  -1   4   7        0.01       -0.53      1.39 o 
   0   4   7       97.90       91.61      6.64 o 
   1   4   7        0.16        0.55      0.76 o 
   2   4   7        4.08        1.53      0.37 o 
   3   4   7        5.56        7.92      0.67 o 
   4   4   7       42.07       36.58      2.18 o 
  -5   5   7       10.33       12.39      0.71 o 
  -4   5   7      222.02      211.38      4.76 o 
  -3   5   7      112.85      113.52      3.25 o 
  -2   5   7        0.14        0.31      0.41 o 
  -1   5   7        9.72        8.85      0.99 o 
   0   5   7       25.57       26.24      1.29 o 
   1   5   7      178.71      208.95      3.20 o 
   2   5   7       40.60       51.56      1.35 o 
   3   5   7      117.89      123.95      3.09 o 
   4   5   7       26.39       33.33      2.09 o 
   5   5   7      152.12      146.39      3.81 o 
  -4   6   7       35.68       32.34      1.23 o 
  -3   6   7      271.80      250.05      4.16 o 
  -2   6   7      327.77      339.90      5.37 o 
  -1   6   7        5.28        4.97      1.23 o 
   0   6   7      163.03      180.20      6.60 o 
   1   6   7      202.59      229.78      4.27 o 
   2   6   7      174.91      211.39      4.12 o 
   3   6   7        2.10        4.78      0.59 o 
   4   6   7       40.76       50.76      2.65 o 
   5   6   7       97.99       88.59      3.18 o 
   6   6   7        5.76        8.33      0.84 o 
  -4   7   7       26.92       30.50      2.81 o 
  -3   7   7      190.19      201.77     10.92 o 
  -2   7   7        0.02       -1.31      1.31 o 
  -1   7   7        8.42       10.88      1.42 o 
   0   7   7        0.04       -0.96      0.96 o 
   1   7   7       57.35       66.35      1.89 o 
   2   7   7       35.35       33.53      1.45 o 
   3   7   7        5.01        5.31      0.58 o 
   4   7   7       70.76       47.47      3.74 o 
   5   7   7       25.29       32.81      2.03 o 
   6   7   7        1.27        1.86      0.62 o 
  -3   8   7       26.36       26.99      2.94 o 
  -2   8   7       36.35       38.95      2.54 o 
  -1   8   7        1.40        1.14      0.58 o 
   0   8   7       50.95       55.10      2.30 o 
   1   8   7      282.31      291.72      3.74 o 
   2   8   7       23.02       18.76      1.20 o 
   3   8   7        0.05        0.23      0.69 o 
   4   8   7       54.48       42.84      2.02 o 
   5   8   7        2.14        3.38      0.81 o 
   6   8   7        1.19        1.77      0.41 o 
  -3   9   7       14.74       11.22      1.40 o 
  -2   9   7       26.56       25.96      1.94 o 
  -1   9   7       39.44       35.78      1.88 o 
   0   9   7        9.45        9.24      1.25 o 
   1   9   7       32.80       34.78      2.11 o 
   2   9   7      289.48      276.42      4.59 o 
   3   9   7       41.52       38.25      2.49 o 
   4   9   7       81.71       81.39      2.73 o 
   5   9   7        6.08        5.09      0.91 o 
   6   9   7       25.35       26.74      1.14 o 
  -2  10   7       10.21        9.82      1.00 o 
  -1  10   7        3.12        2.42      0.73 o 
   0  10   7       74.03       66.60      5.07 o 
   1  10   7       34.03       31.29      2.48 o 
   2  10   7      169.88      172.41      4.03 o 
   3  10   7       27.27       26.66      2.94 o 
   4  10   7        9.81       10.22      1.02 o 
   5  10   7      272.83      294.95      5.04 o 
  -1  11   7        2.92        2.22      1.09 o 
   0  11   7       53.35       55.76      2.82 o 
   1  11   7        0.90        0.20      0.76 o 
   2  11   7        8.52        5.53      1.72 o 
   3  11   7       28.01       26.95      1.39 o 
   4  11   7      112.62      121.57      2.75 o 
   5  11   7      114.19      114.12      3.68 o 
   1  12   7       33.88       28.88      2.47 o 
   2  12   7        4.48        2.81      1.09 o 
   3  12   7        8.00        8.66      0.95 o 
  -2  -7   8        3.67        5.64      1.29 o 
  -1  -7   8        5.63        4.14      1.31 o 
  -4  -6   8      285.03      314.98     21.02 o 
  -3  -6   8       15.23       16.56      1.18 o 
  -2  -6   8        5.48        4.51      0.63 o 
  -1  -6   8      231.10      239.81      4.01 o 
   0  -6   8       39.32       40.32      2.28 o 
   1  -6   8        0.02        0.68      0.55 o 
  -4  -5   8        0.77        1.13      0.55 o 
  -3  -5   8       22.46       22.99      1.39 o 
  -2  -5   8        9.10       10.19      0.76 o 
  -1  -5   8      177.86      174.81      3.88 o 
   0  -5   8       43.97       45.94      2.28 o 
   1  -5   8        0.54        0.14      1.56 o 
   2  -5   8       41.28       41.95      2.13 o 
  -5  -4   8        1.45        2.29      0.61 o 
  -4  -4   8       95.71      101.08      3.19 o 
  -3  -4   8        0.59        0.10      0.53 o 
  -2  -4   8      210.73      207.95      3.38 o 
  -1  -4   8      216.19      203.84      3.35 o 
   0  -4   8       23.76       17.36      2.69 o 
   1  -4   8       95.30       93.61      2.52 o 
   2  -4   8       25.39       26.89      1.13 o 
   3  -4   8        0.33        0.25      0.37 o 
  -5  -3   8        1.92        2.22      0.52 o 
  -4  -3   8       99.22       97.37      3.28 o 
  -3  -3   8      143.49      131.11      3.52 o 
  -2  -3   8      156.76      156.69      2.96 o 
  -1  -3   8      402.48      391.86      5.13 o 
   0  -3   8       41.52       40.38      2.89 o 
   1  -3   8      160.22      157.79      3.07 o 
   2  -3   8       23.59       21.40      1.09 o 
   3  -3   8        0.01       -0.25      0.38 o 
   4  -3   8        0.03        0.58      0.41 o 
  -5  -2   8      124.85      112.23      2.27 o 
  -4  -2   8       13.51       13.84      1.11 o 
  -3  -2   8       22.62       21.18      1.69 o 
  -2  -2   8       72.89       64.10      1.85 o 
  -1  -2   8       54.13       52.05      1.68 o 
   0  -2   8       40.28       37.53      1.15 o 
   1  -2   8       11.43       11.01      0.83 o 
   2  -2   8       24.63       24.07      1.04 o 
   3  -2   8       90.60       91.96      2.68 o 
   4  -2   8      151.55      172.10      4.58 o 
  -6  -1   8        2.43        3.44      1.04 o 
  -5  -1   8       29.53       29.15      1.20 o 
  -4  -1   8       63.73       58.00      2.45 o 
  -3  -1   8      109.37      109.73      3.62 o 
  -2  -1   8        0.00       -0.28      0.81 o 
  -1  -1   8      100.82      103.31      2.26 o 
   0  -1   8        0.48        0.46      0.31 o 
   1  -1   8      361.48      342.22      4.26 o 
   2  -1   8        5.71        5.38      0.58 o 
   3  -1   8       22.02       22.45      1.40 o 
   4  -1   8       81.58       75.97      3.48 o 
   5  -1   8      108.78      104.58      4.13 o 
  -6   0   8        6.13        5.10      0.96 o 
  -5   0   8       16.24       14.92      1.57 o 
  -4   0   8       42.73       47.33      1.92 o 
  -3   0   8      151.66      153.73     10.06 o 
  -2   0   8       87.87       85.34      2.81 o 
  -1   0   8      118.47      108.89      1.82 o 
   0   0   8        0.88        2.43      0.35 o 
   1   0   8       87.23       87.10      2.08 o 
   2   0   8       46.85       49.66      1.40 o 
   3   0   8       15.13       17.80      1.03 o 
   4   0   8       17.93       16.37      1.82 o 
   5   0   8      160.08      148.72      3.93 o 
  -6   1   8       49.69       55.44      3.23 o 
  -5   1   8       48.02       46.19      2.54 o 
  -4   1   8      115.31      112.04      4.29 o 
  -3   1   8       11.93       12.87      1.76 o 
  -2   1   8       19.65       20.77      2.35 o 
  -1   1   8      940.99      952.27      8.74 o 
   0   1   8       30.13       23.93      0.87 o 
   1   1   8       58.65       65.44      1.68 o 
   2   1   8      338.98      359.71      4.19 o 
   3   1   8       14.63       16.13      1.27 o 
   4   1   8       19.81       21.12      1.95 o 
   5   1   8        7.11        8.47      1.34 o 
   6   1   8       48.68       55.00      2.05 o 
  -5   2   8        1.07        1.85      0.67 o 
  -4   2   8      121.69      112.29      3.52 o 
  -3   2   8      541.78      538.63     14.87 o 
  -2   2   8      458.39      435.60      6.17 o 
  -1   2   8        0.39        2.00      1.04 o 
   0   2   8      196.14      203.90      2.80 o 
   1   2   8      137.44      146.49      1.83 o 
   2   2   8       11.44       13.73      0.73 o 
   3   2   8        4.87        4.59      0.81 o 
   4   2   8       54.29       56.83      3.01 o 
   5   2   8      175.98      179.29      3.67 o 
   6   2   8        0.21        0.19      0.35 o 
  -5   3   8      577.65      577.59      9.89 o 
  -4   3   8       33.80       31.88      1.62 o 
  -3   3   8       11.98       14.41      2.62 o 
  -2   3   8        4.00        5.75      2.91 o 
  -1   3   8      813.73      770.32      8.96 o 
   0   3   8       35.71       44.37      2.27 o 
   1   3   8       32.88       33.89      1.08 o 
   2   3   8       44.69       41.28      1.06 o 
   3   3   8      224.32      228.21      3.90 o 
   4   3   8      738.43      733.85      7.66 o 
   5   3   8      292.09      298.72      4.32 o 
  -5   4   8       84.37       84.03      2.33 o 
  -4   4   8       20.12       20.11      1.56 o 
  -3   4   8        0.81        0.34      0.67 o 
  -2   4   8       99.81      100.56      5.38 o 
  -1   4   8      272.56      252.97      4.41 o 
   0   4   8       14.39       15.46      1.02 o 
   1   4   8     1292.20     1409.60      7.26 o 
   2   4   8      107.99      114.05      2.13 o 
   3   4   8       38.04       32.83      1.19 o 
   4   4   8      746.25      794.58     14.85 o 
  -5   5   8       21.67       18.92      1.96 o 
  -4   5   8       13.07       14.22      1.17 o 
  -3   5   8       61.04       55.09      2.42 o 
  -2   5   8       97.87      102.33      6.02 o 
  -1   5   8       89.69       97.72      2.94 o 
   0   5   8        6.44        6.00      0.62 o 
   1   5   8      271.78      308.13      3.97 o 
   2   5   8        8.51       10.10      0.77 o 
   3   5   8        2.77        2.71      0.48 o 
   4   5   8       49.34       48.75      2.12 o 
   5   5   8        4.17        5.61      1.27 o 
  -4   6   8       12.88       11.61      1.80 o 
  -3   6   8        8.57        7.14      1.98 o 
  -2   6   8       24.79       24.76      3.21 o 
  -1   6   8        9.70        9.75      1.64 o 
   0   6   8       40.06       36.36      3.85 o 
   1   6   8       18.33       22.00      1.44 o 
   2   6   8       80.64       82.85      2.29 o 
   3   6   8       34.61       36.46      1.58 o 
   4   6   8        2.46        6.24      0.92 o 
   5   6   8        4.84        8.15      1.90 o 
  -4   7   8      150.85      177.19      6.03 o 
  -3   7   8      153.17      158.02      4.76 o 
  -2   7   8       12.25       13.55      2.47 o 
  -1   7   8       30.75       34.51      3.48 o 
   0   7   8       15.31       12.49      1.49 o 
   1   7   8       68.44       73.97      2.84 o 
   2   7   8       19.47       14.76      1.07 o 
   3   7   8       34.41       35.15      1.67 o 
   4   7   8        7.50        5.39      0.74 o 
   5   7   8        4.21        3.16      0.82 o 
   6   7   8        2.65       -0.01      0.48 o 
  -3   8   8        4.22        2.80      0.78 o 
  -2   8   8       36.27       42.48      2.19 o 
  -1   8   8      119.69      122.79      3.31 o 
   0   8   8        3.32        3.69      0.90 o 
   1   8   8       35.30       36.45      1.44 o 
   2   8   8       22.38       20.34      1.30 o 
   3   8   8       12.09       11.16      1.16 o 
   4   8   8       13.91       16.01      1.53 o 
   5   8   8      199.05      142.11      3.95 o 
   6   8   8        8.29       10.92      0.88 o 
  -3   9   8        3.58        2.89      0.74 o 
  -2   9   8      119.02      124.25      4.58 o 
  -1   9   8      181.07      178.89      3.42 o 
   0   9   8        6.98        7.16      1.08 o 
   1   9   8       24.92       25.65      1.80 o 
   2   9   8      282.67      262.56      4.01 o 
   3   9   8       44.96       34.88      2.73 o 
   4   9   8        0.02        0.38      0.64 o 
   5   9   8       18.79       16.96      1.40 o 
   6   9   8        3.83        2.12      0.48 o 
  -2  10   8      162.77      153.68      5.51 o 
  -1  10   8       45.50       44.18      2.17 o 
   0  10   8       38.92       36.30      3.65 o 
   1  10   8       68.38       63.10      3.34 o 
   2  10   8       69.62       72.37      2.56 o 
   3  10   8        5.48        4.65      0.84 o 
   4  10   8        4.59        4.01      0.71 o 
   5  10   8       98.53       94.68      2.79 o 
  -1  11   8        1.57        1.47      0.89 o 
   0  11   8        0.55        0.15      0.69 o 
   1  11   8        7.68        7.30      1.21 o 
   2  11   8      201.06      198.52      4.57 o 
   3  11   8       13.34       14.53      1.52 o 
   4  11   8      140.21      158.12      3.01 o 
   5  11   8        7.85       13.03      1.43 o 
   1  12   8       75.71       76.58      3.79 o 
   2  12   8        0.73        0.65      0.86 o 
   3  12   8        3.53        1.03      1.01 o 
  -2  -6   9        0.25        0.70      0.96 o 
  -1  -6   9       32.40       33.90      1.45 o 
   0  -6   9       29.91       30.46      1.62 o 
  -4  -5   9       38.44       36.73      1.71 o 
  -3  -5   9        0.00        0.24      0.47 o 
  -2  -5   9        9.66        9.47      0.84 o 
  -1  -5   9      107.22      109.99      2.73 o 
   0  -5   9        2.46        2.30      0.53 o 
   1  -5   9       31.56       36.66      2.05 o 
  -4  -4   9       35.34       34.89      1.70 o 
  -3  -4   9       21.36       22.57      1.57 o 
  -2  -4   9        6.60        6.75      0.69 o 
  -1  -4   9        6.62        8.76      1.00 o 
   0  -4   9      189.62      183.40      5.67 o 
   1  -4   9      223.51      227.73      4.20 o 
   2  -4   9        9.12        9.09      1.33 o 
  -5  -3   9       37.66       43.23      2.88 o 
  -4  -3   9       15.39       12.61      1.20 o 
  -3  -3   9       31.07       27.54      1.85 o 
  -2  -3   9        1.55        2.30      0.50 o 
  -1  -3   9      170.50      167.37      3.53 o 
   0  -3   9       32.44       29.04      2.41 o 
   1  -3   9        9.58        9.12      0.78 o 
   2  -3   9      169.63      169.14      4.92 o 
   3  -3   9      253.71      273.85      5.20 o 
  -5  -2   9        8.42        6.89      0.96 o 
  -4  -2   9        3.75        1.67      1.25 o 
  -3  -2   9       73.05       71.44      4.28 o 
  -2  -2   9       75.32       73.56      2.25 o 
  -1  -2   9       34.74       30.12      1.37 o 
   0  -2   9       62.94       67.19      2.83 o 
   1  -2   9      313.85      307.04      5.53 o 
   2  -2   9       64.61       62.68      1.86 o 
   3  -2   9        8.87        8.06      1.16 o 
   4  -2   9      105.42      119.03      3.37 o 
  -5  -1   9       39.45       38.54      2.07 o 
  -4  -1   9      240.31      227.21      4.83 o 
  -3  -1   9        9.34        5.81      2.14 o 
  -2  -1   9        0.01        0.09      0.40 o 
  -1  -1   9       21.97       21.01      1.13 o 
   0  -1   9        6.34        6.39      0.64 o 
   1  -1   9        2.16        1.52      0.47 o 
   2  -1   9       37.70       38.06      1.51 o 
   3  -1   9      648.20      650.34      9.92 o 
   4  -1   9      383.20      399.19      7.11 o 
  -5   0   9        1.07        0.64      0.81 o 
  -4   0   9        9.64        7.22      0.85 o 
  -3   0   9       62.56       54.42      5.53 o 
  -2   0   9       24.46       26.09      2.58 o 
  -1   0   9      197.40      188.11      3.07 o 
   0   0   9       13.80       11.35      0.79 o 
   1   0   9      146.73      130.27      2.61 o 
   2   0   9       67.16       69.15      2.02 o 
   3   0   9      122.22      123.23      3.31 o 
   4   0   9        0.00        0.32      0.56 o 
   5   0   9       37.52       35.42      1.81 o 
  -5   1   9       40.83       40.37      2.12 o 
  -4   1   9        2.15        1.94      1.20 o 
  -3   1   9        5.62        4.74      1.38 o 
  -2   1   9      345.99      372.57      8.23 o 
  -1   1   9       19.04       17.03      2.64 o 
   0   1   9       12.43       10.25      0.67 o 
   1   1   9       92.91       95.63      2.21 o 
   2   1   9      303.63      296.57      4.02 o 
   3   1   9        6.51        7.31      0.94 o 
   4   1   9        1.61        1.87      0.79 o 
   5   1   9        3.97        3.81      0.62 o 
  -5   2   9       27.55       23.54      1.39 o 
  -4   2   9       48.61       48.72      3.07 o 
  -3   2   9        3.38        3.92      1.86 o 
  -2   2   9      987.58      925.00     16.18 o 
  -1   2   9        9.27        6.27      6.30 o 
   0   2   9        1.06        1.72      0.47 o 
   1   2   9        0.64        0.93      0.44 o 
   2   2   9      302.10      307.45      3.20 o 
   3   2   9       97.25       94.53      2.44 o 
   4   2   9       50.92       44.65      2.69 o 
   5   2   9       66.06       70.14      1.73 o 
  -5   3   9        2.85        4.40      0.81 o 
  -4   3   9       45.80       44.51      2.21 o 
  -3   3   9       72.21       69.62      5.47 o 
  -2   3   9        0.88        2.79      1.38 o 
  -1   3   9       15.21       21.54      1.71 o 
   0   3   9       10.75        9.22      1.09 o 
   1   3   9      713.57      732.78     11.83 o 
   2   3   9      536.88      574.98      4.28 o 
   3   3   9       16.90       15.68      0.79 o 
   4   3   9      203.84      219.81      3.91 o 
   5   3   9        1.89        0.58      0.70 o 
  -5   4   9        5.89        5.62      1.30 o 
  -4   4   9       59.84       63.59      2.46 o 
  -3   4   9        0.22        1.03      1.00 o 
  -2   4   9        2.54        5.76      1.83 o 
  -1   4   9       57.62       61.06      2.29 o 
   0   4   9        0.00        0.55      0.46 o 
   1   4   9      162.40      169.64      2.56 o 
   2   4   9       52.01       53.46      1.52 o 
   3   4   9       24.96       30.70      1.27 o 
   4   4   9      226.47      215.92      8.38 o 
   5   4   9      274.70      263.75      5.96 o 
  -4   5   9       14.70       12.81      2.22 o 
  -3   5   9        0.44        0.49      0.96 o 
  -2   5   9        9.71        9.23      2.18 o 
  -1   5   9      163.76      171.67      4.07 o 
   0   5   9       36.13       39.71      1.49 o 
   1   5   9       61.59       61.86      1.92 o 
   2   5   9      931.52     1005.79      9.29 o 
   3   5   9        0.00        0.66      0.39 o 
   4   5   9      309.17      351.98      4.97 o 
   5   5   9       37.78       33.97      2.67 o 
  -4   6   9       41.85       43.33      2.10 o 
  -3   6   9       10.44       10.25      2.13 o 
  -2   6   9      153.69      150.58      7.55 o 
  -1   6   9       39.27       36.92      2.63 o 
   0   6   9      107.18      111.99      7.34 o 
   1   6   9       11.69       13.92      1.16 o 
   2   6   9        7.94        7.36      0.84 o 
   3   6   9       35.74       33.57      1.55 o 
   4   6   9       65.46       71.25      2.57 o 
   5   6   9        1.25        1.40      0.99 o 
  -4   7   9        7.89       11.38      1.56 o 
  -3   7   9        0.01        0.16      0.60 o 
  -2   7   9        0.17       -0.60      1.13 o 
  -1   7   9       23.16       22.58      2.98 o 
   0   7   9       23.04       23.67      1.75 o 
   1   7   9       50.16       50.54      2.44 o 
   2   7   9      113.14      127.06      2.69 o 
   3   7   9       42.70       41.03      1.61 o 
   4   7   9        3.21        7.29      0.80 o 
   5   7   9       24.16       12.35      1.21 o 
  -3   8   9        0.02       -0.14      0.51 o 
  -2   8   9        0.22        0.81      0.99 o 
  -1   8   9      520.32      553.48      7.34 o 
   0   8   9       76.53       82.67      3.03 o 
   1   8   9      399.34      410.25      6.31 o 
   2   8   9      387.95      358.83      5.04 o 
   3   8   9       17.47       13.59      1.56 o 
   4   8   9       39.05       30.04      1.98 o 
   5   8   9       97.16       96.95      3.08 o 
  -2   9   9       16.75       13.89      1.33 o 
  -1   9   9        7.07        5.85      0.91 o 
   0   9   9      247.13      255.03      5.18 o 
   1   9   9      595.02      608.58      8.10 o 
   2   9   9       27.58       26.75      1.48 o 
   3   9   9        8.60        5.91      0.92 o 
   4   9   9       41.57       40.83      2.20 o 
   5   9   9       73.12       78.59      2.65 o 
  -1  10   9      141.16      139.32      6.14 o 
   0  10   9       36.38       34.42      2.36 o 
   1  10   9        0.14       -0.01      0.68 o 
   2  10   9       17.22       15.76      1.24 o 
   3  10   9       60.59       51.70      1.99 o 
   4  10   9       36.69       37.31      1.93 o 
   5  10   9       41.64       39.52      1.72 o 
   0  11   9      132.70      130.97      3.86 o 
   1  11   9       56.17       55.92      2.72 o 
   2  11   9        3.74        4.11      0.82 o 
   3  11   9        0.25        0.57      0.57 o 
   4  11   9       23.67       25.77      1.39 o 
   2  12   9        2.43        0.55      0.87 o 
  -2  -5  10       32.36       31.50      1.97 o 
  -1  -5  10      126.74      126.38      3.34 o 
   0  -5  10        0.01       -0.13      0.42 o 
  -3  -4  10       12.55       11.93      1.09 o 
  -2  -4  10       59.28       60.84      4.52 o 
  -1  -4  10        0.16       -0.24      0.46 o 
   0  -4  10        7.45        7.87      0.76 o 
   1  -4  10        0.13        1.68      1.16 o 
  -4  -3  10        4.95        1.85      1.27 o 
  -3  -3  10       75.71       87.87      6.74 o 
  -2  -3  10       28.86       33.56      3.86 o 
  -1  -3  10      123.99      125.76      4.73 o 
   0  -3  10       10.95        9.99      0.92 o 
   1  -3  10      177.32      176.50      3.75 o 
   2  -3  10        6.26        6.70      0.65 o 
  -4  -2  10        0.02        1.76      1.29 o 
  -3  -2  10       14.27       13.24      1.07 o 
  -2  -2  10       70.14       67.37      6.45 o 
  -1  -2  10       52.76       48.05      2.08 o 
   0  -2  10        3.04        2.00      0.60 o 
   1  -2  10      204.08      206.63      3.28 o 
   2  -2  10      199.46      200.21      3.62 o 
   3  -2  10      121.02      126.50      3.66 o 
  -5  -1  10       22.76       26.76      2.37 o 
  -4  -1  10      116.29      120.30      6.40 o 
  -3  -1  10       13.12       11.41      1.48 o 
  -2  -1  10      104.70      102.27      7.11 o 
  -1  -1  10       55.24       54.95      2.26 o 
   0  -1  10      387.23      361.17      3.54 o 
   1  -1  10      588.97      551.25      7.25 o 
   2  -1  10      272.48      265.47      5.81 o 
   3  -1  10       43.31       44.96      2.45 o 
   4  -1  10      265.33      273.31      3.87 o 
  -5   0  10       13.39       12.75      1.91 o 
  -4   0  10        4.63        4.26      1.81 o 
  -3   0  10        6.86        9.70      2.18 o 
  -2   0  10      120.90      100.51      4.45 o 
  -1   0  10      126.66      144.56      4.61 o 
   0   0  10       76.43       73.88      1.74 o 
   1   0  10       47.97       47.07      1.70 o 
   2   0  10      200.33      196.79      2.88 o 
   3   0  10       90.09       93.44      2.75 o 
   4   0  10      377.28      382.98      6.80 o 
  -5   1  10        1.76        1.73      0.96 o 
  -4   1  10       18.28       15.26      2.65 o 
  -3   1  10        2.38        1.31      1.53 o 
  -2   1  10       39.28       29.74      4.42 o 
  -1   1  10      264.85      257.01      9.24 o 
   0   1  10       40.50       44.54      1.37 o 
   1   1  10       35.93       32.01      1.11 o 
   2   1  10      164.17      150.88      2.53 o 
   3   1  10        0.08        0.17      0.42 o 
   4   1  10        2.83        3.22      0.51 o 
   5   1  10       15.85       19.27      0.79 o 
  -5   2  10       58.55       65.30      3.72 o 
  -4   2  10        5.01        3.85      1.14 o 
  -3   2  10       42.82       35.38      3.88 o 
  -2   2  10      263.94      236.40      9.78 o 
  -1   2  10       70.94       90.64     10.72 o 
   0   2  10       39.91       40.80      1.49 o 
   1   2  10      367.21      375.63      4.32 o 
   2   2  10       13.49       14.58      0.78 o 
   3   2  10      130.17      121.23      2.36 o 
   4   2  10       79.23       80.95      2.04 o 
   5   2  10       22.99       22.63      0.89 o 
  -5   3  10       84.61       75.90      3.41 o 
  -4   3  10       24.16       19.50      1.40 o 
  -3   3  10       10.51        7.81      1.99 o 
  -2   3  10      840.88      798.23     17.34 o 
  -1   3  10       18.41       22.29      1.71 o 
   0   3  10       12.17       11.89      1.12 o 
   1   3  10      230.53      230.73      3.25 o 
   2   3  10       85.48       80.99      2.02 o 
   3   3  10       57.67       60.50      1.50 o 
   4   3  10      469.48      476.91      4.80 o 
   5   3  10       55.58       49.78      1.66 o 
  -4   4  10       42.47       40.25      3.48 o 
  -3   4  10       47.44       43.27      2.95 o 
  -2   4  10      161.88      151.18      7.46 o 
  -1   4  10        7.61        7.35      1.60 o 
   0   4  10      131.74      138.03      3.37 o 
   1   4  10      840.22      853.11      5.99 o 
   2   4  10     1579.36     1563.30     10.62 o 
   3   4  10       41.90       41.99      1.50 o 
   4   4  10      209.14      217.10      5.52 o 
   5   4  10      132.43      136.15      4.09 o 
  -4   5  10       29.56       32.09      2.94 o 
  -3   5  10       94.88       99.17      4.85 o 
  -2   5  10      150.83      152.01      4.23 o 
  -1   5  10      236.62      226.00      5.21 o 
   0   5  10       12.97       11.94      0.98 o 
   1   5  10      333.81      349.45      4.67 o 
   2   5  10       54.88       55.25      2.16 o 
   3   5  10      224.77      217.04      3.63 o 
   4   5  10       37.56       38.97      1.69 o 
   5   5  10       10.96       10.71      0.90 o 
  -4   6  10       12.76       14.96      1.84 o 
  -3   6  10        0.02       -1.20      1.20 o 
  -2   6  10        0.04       -0.56      1.32 o 
  -1   6  10       95.91       95.20      4.34 o 
   0   6  10        1.59        1.85      1.10 o 
   1   6  10       42.10       39.08      2.03 o 
   2   6  10      337.80      340.84      5.42 o 
   3   6  10       69.14       67.05      3.25 o 
   4   6  10       22.08       19.90      1.39 o 
   5   6  10      109.50      112.85      4.51 o 
  -3   7  10        8.55        5.13      1.52 o 
  -2   7  10       13.38       16.31      1.56 o 
  -1   7  10      229.98      235.24      8.87 o 
   0   7  10        6.53        5.57      1.39 o 
   1   7  10       91.71       89.53      3.54 o 
   2   7  10      270.34      260.86      4.50 o 
   3   7  10        1.32        1.52      0.58 o 
   4   7  10        6.36        8.22      0.97 o 
   5   7  10        0.01       -0.85      0.85 o 
  -3   8  10        0.19        0.27      0.32 o 
  -2   8  10       45.73       45.55      1.96 o 
  -1   8  10      112.95      109.76      3.22 o 
   0   8  10        1.20        1.10      0.64 o 
   1   8  10      125.29      125.67      3.31 o 
   2   8  10      106.55      101.15      2.39 o 
   3   8  10       94.10       88.26      2.84 o 
   4   8  10       62.56       56.57      2.53 o 
   5   8  10        0.00        0.66      0.46 o 
  -2   9  10      151.85      155.46      3.71 o 
  -1   9  10       58.16       57.89      2.20 o 
   0   9  10       42.02       40.82      2.07 o 
   1   9  10       22.48       21.48      1.28 o 
   2   9  10      632.54      598.06      6.39 o 
   3   9  10       69.93       56.69      2.75 o 
   4   9  10        0.08        0.52      1.65 o 
   5   9  10        0.50        0.34      0.51 o 
  -1  10  10      423.10      445.22      9.88 o 
   0  10  10      422.84      409.02      6.14 o 
   1  10  10      379.22      368.56      5.02 o 
   2  10  10      115.11      112.97      2.91 o 
   3  10  10      111.13      106.03      5.35 o 
   4  10  10       74.38       75.43      2.53 o 
   5  10  10       14.14       14.00      1.24 o 
   0  11  10        2.21        2.43      0.75 o 
   1  11  10        3.09        3.28      0.85 o 
   2  11  10      102.71      101.09      2.90 o 
   3  11  10       20.53       20.87      1.06 o 
   4  11  10       43.45       47.81      1.70 o 
  -1  -4  11       27.00       32.09      2.02 o 
   0  -4  11      105.34      114.77      3.12 o 
  -3  -3  11       15.96       18.93      2.24 o 
  -2  -3  11       55.81       56.11      2.89 o 
  -1  -3  11        9.32        6.86      1.24 o 
   0  -3  11       16.08       15.45      1.11 o 
   1  -3  11      111.29      112.01      2.54 o 
  -4  -2  11        0.27        1.02      0.82 o 
  -3  -2  11       43.43       39.16      3.49 o 
  -2  -2  11       55.37       60.08      3.25 o 
  -1  -2  11       22.38       20.54      2.13 o 
   0  -2  11      144.75      142.65      3.99 o 
   1  -2  11      243.84      245.19      2.73 o 
   2  -2  11       31.22       34.53      1.34 o 
  -4  -1  11        0.59        2.64      1.20 o 
  -3  -1  11        0.76        0.19      0.84 o 
  -2  -1  11      216.16      199.56      5.97 o 
  -1  -1  11       10.00        8.16      1.62 o 
   0  -1  11       67.17       62.68      2.48 o 
   1  -1  11       42.51       44.22      1.33 o 
   2  -1  11        3.34        4.82      0.60 o 
   3  -1  11       14.75       13.87      0.94 o 
  -4   0  11       22.87       28.26      2.85 o 
  -3   0  11       18.44       13.20      2.44 o 
  -2   0  11       72.51       63.09      4.28 o 
  -1   0  11       64.16       57.31      3.58 o 
   0   0  11       36.74       32.66      1.89 o 
   1   0  11      153.95      137.34      2.43 o 
   2   0  11      178.89      173.60      3.17 o 
   3   0  11        0.69        0.43      0.43 o 
   4   0  11        0.19        0.41      0.33 o 
  -4   1  11       50.51       50.63      4.29 o 
  -3   1  11      204.94      206.70      8.74 o 
  -2   1  11       23.55       37.84      2.16 o 
  -1   1  11       58.08       33.68      2.81 o 
   0   1  11        1.20        0.35      0.42 o 
   1   1  11      106.98      103.23      2.17 o 
   2   1  11        0.01        0.33      0.45 o 
   3   1  11       55.60       54.94      2.17 o 
   4   1  11       65.14       60.92      1.96 o 
  -4   2  11      119.76      133.27      3.07 o 
  -3   2  11        0.46       -1.43      1.43 o 
  -2   2  11       99.98      103.65      6.43 o 
  -1   2  11        8.44        9.02      1.27 o 
   0   2  11      130.32      115.47      3.24 o 
   1   2  11       40.50       39.72      1.40 o 
   2   2  11       36.56       35.00      1.34 o 
   3   2  11       98.89       93.97      2.44 o 
   4   2  11       11.27       13.25      1.22 o 
  -4   3  11        3.32        3.04      1.41 o 
  -3   3  11       40.15       31.87      3.51 o 
  -2   3  11        4.15        4.17      1.70 o 
  -1   3  11      181.87      158.96      4.38 o 
   0   3  11        8.19        6.86      0.78 o 
   1   3  11      151.89      153.63      2.71 o 
   2   3  11      409.36      407.23      4.51 o 
   3   3  11      106.99      105.33      2.61 o 
   4   3  11        0.10        1.02      0.52 o 
   5   3  11       21.66       22.66      0.97 o 
  -4   4  11        5.92       10.40      1.76 o 
  -3   4  11        4.73        4.10      0.82 o 
  -2   4  11       28.22       27.18      1.91 o 
  -1   4  11      742.75      741.08     17.74 o 
   0   4  11        5.46        6.43      0.77 o 
   1   4  11       22.27       20.05      1.27 o 
   2   4  11       10.52       10.92      0.82 o 
   3   4  11      275.27      279.76      3.69 o 
   4   4  11      151.23      155.73      8.66 o 
   5   4  11        2.07        2.20      0.65 o 
  -4   5  11        0.82       -0.22      0.82 o 
  -3   5  11       21.75       21.39      2.79 o 
  -2   5  11      302.21      295.42      5.75 o 
  -1   5  11        1.01        1.79      0.78 o 
   0   5  11      354.75      347.09      4.70 o 
   1   5  11       49.59       50.70      1.96 o 
   2   5  11      208.63      210.05      4.02 o 
   3   5  11      547.08      542.61      7.54 o 
   4   5  11        5.01        3.41      0.61 o 
   5   5  11        0.02        1.38      0.48 o 
  -3   6  11        3.44        1.83      1.16 o 
  -2   6  11        1.03        1.33      1.34 o 
  -1   6  11      528.17      531.87     10.18 o 
   0   6  11      513.04      515.06     10.74 o 
   1   6  11      210.04      216.17      4.65 o 
   2   6  11       16.43       16.50      1.20 o 
   3   6  11        0.15        0.16      0.57 o 
   4   6  11      176.14      192.40      5.32 o 
   5   6  11        1.75        2.18      0.81 o 
  -3   7  11       43.77       47.84      2.14 o 
  -2   7  11      169.82      166.22      4.37 o 
  -1   7  11      106.99      109.30      3.47 o 
   0   7  11        3.16        3.53      1.26 o 
   1   7  11        5.58        4.27      1.05 o 
   2   7  11       57.18       54.50      2.09 o 
   3   7  11        0.04        1.08      0.55 o 
   4   7  11       58.12       63.56      3.34 o 
   5   7  11       25.21       26.39      2.01 o 
  -2   8  11      386.29      401.06      6.81 o 
  -1   8  11       59.81       58.46      2.27 o 
   0   8  11        3.34        4.65      0.72 o 
   1   8  11        0.44        0.89      0.48 o 
   2   8  11       98.16       94.07      2.52 o 
   3   8  11       59.14       50.74      2.07 o 
   4   8  11       25.47       24.69      1.60 o 
   5   8  11       10.16        9.15      1.23 o 
  -2   9  11        0.30       -0.05      0.56 o 
  -1   9  11      383.91      381.73      5.38 o 
   0   9  11      174.06      174.44      4.13 o 
   1   9  11       25.68       24.99      1.31 o 
   2   9  11       19.94       18.57      1.14 o 
   3   9  11        7.01        5.33      1.01 o 
   4   9  11       91.43       85.02      3.11 o 
   5   9  11        0.14        0.54      0.53 o 
  -1  10  11      134.65      137.33      4.94 o 
   0  10  11       49.34       48.70      1.90 o 
   1  10  11      114.55      107.12      2.50 o 
   2  10  11        2.74        3.51      0.63 o 
   3  10  11       38.06       32.77      1.66 o 
   4  10  11       18.30       22.33      1.28 o 
   1  11  11        2.78        4.42      1.12 o 
   2  11  11       26.72       23.68      1.29 o 
   3  11  11       32.34       34.08      2.03 o 
  -2  -2  12       18.14       16.57      1.16 o 
  -1  -2  12      163.68      178.71      5.10 o 
   0  -2  12        1.75        2.57      0.84 o 
   1  -2  12       78.46       72.75      3.04 o 
  -3  -1  12        9.75       15.83      2.04 o 
  -2  -1  12        2.19        1.55      0.87 o 
  -1  -1  12       43.38       50.48      3.02 o 
   0  -1  12       18.85       22.68      2.19 o 
   1  -1  12       51.72       45.83      1.29 o 
   2  -1  12        5.44        4.60      0.59 o 
  -3   0  12        9.52       10.80      1.80 o 
  -2   0  12       45.04       62.14      2.49 o 
  -1   0  12       56.95       36.40      2.16 o 
   0   0  12        1.14        1.67      0.64 o 
   1   0  12        5.50        4.87      0.56 o 
   2   0  12       27.38       25.05      1.10 o 
   3   0  12        2.15        2.39      0.46 o 
  -3   1  12        1.37        2.06      1.24 o 
  -2   1  12        0.08       -0.72      1.06 o 
  -1   1  12       18.28       21.15      1.67 o 
   0   1  12        7.27        9.06      1.11 o 
   1   1  12       19.49       23.35      1.00 o 
   2   1  12        6.95        6.82      0.68 o 
   3   1  12      107.98      114.10      2.23 o 
  -4   2  12       54.27       72.06      3.72 o 
  -3   2  12      337.42      341.27      9.75 o 
  -2   2  12      102.19       99.95      5.64 o 
  -1   2  12        8.42       15.56      1.41 o 
   0   2  12       17.11       16.45      1.07 o 
   1   2  12       73.83       74.85      1.83 o 
   2   2  12       56.66       55.79      2.16 o 
   3   2  12      100.05      100.35      2.71 o 
   4   2  12       28.92       30.62      1.25 o 
  -3   3  12      291.09      325.37      6.07 o 
  -2   3  12       44.43       45.63      3.85 o 
  -1   3  12       35.22       33.43      2.56 o 
   0   3  12       40.10       45.90      1.70 o 
   1   3  12       37.04       38.39      1.67 o 
   2   3  12       56.35       57.26      1.64 o 
   3   3  12      104.66      106.31      2.43 o 
   4   3  12        0.90        0.85      0.40 o 
  -3   4  12       19.67       18.10      1.30 o 
  -2   4  12      248.85      233.86      8.74 o 
  -1   4  12      128.60      131.25      5.26 o 
   0   4  12        2.33        2.70      0.59 o 
   1   4  12        0.26        0.92      0.52 o 
   2   4  12        0.26        0.63      0.50 o 
   3   4  12       78.53       85.90      2.13 o 
   4   4  12        0.92        1.45      0.45 o 
  -3   5  12        0.20        0.34      0.89 o 
  -2   5  12       11.92       14.26      1.28 o 
  -1   5  12      125.03      108.29      4.69 o 
   0   5  12       74.11       73.10      2.12 o 
   1   5  12       42.40       41.49      1.75 o 
   2   5  12       81.91       78.64      2.84 o 
   3   5  12        2.01        1.76      0.72 o 
   4   5  12      127.61      129.01      4.13 o 
  -3   6  12       22.29       21.27      2.18 o 
  -2   6  12      129.99      127.96      6.14 o 
  -1   6  12       37.12       35.12      2.61 o 
   0   6  12       11.93       13.17      1.93 o 
   1   6  12        0.50        0.68      0.66 o 
   2   6  12        1.26        1.04      0.65 o 
   3   6  12      186.07      196.21     10.34 o 
   4   6  12       77.52       76.08      3.09 o 
  -2   7  12       43.22       42.33      1.69 o 
  -1   7  12        3.45        2.36      1.20 o 
   0   7  12        0.37        1.83      0.93 o 
   1   7  12        5.46        5.75      1.18 o 
   2   7  12      117.52      122.18      2.59 o 
   3   7  12       84.41       84.68      2.77 o 
   4   7  12      112.57      122.58      6.45 o 
  -2   8  12       87.84       88.61      2.68 o 
  -1   8  12        8.52        7.34      0.83 o 
   0   8  12       10.89       10.44      0.86 o 
   1   8  12        9.35        9.08      0.83 o 
   2   8  12        2.58        3.73      0.66 o 
   3   8  12       83.45       82.68      5.54 o 
   4   8  12        1.75        1.96      0.57 o 
  -1   9  12       77.18       80.35      2.69 o 
   0   9  12       45.94       46.25      1.89 o 
   1   9  12       36.48       37.19      1.43 o 
   2   9  12       15.72       16.07      1.14 o 
   3   9  12       10.70       11.32      1.17 o 
   4   9  12       33.28       34.61      1.49 o 
   0  10  12      428.87      420.13      6.57 o 
   1  10  12      141.60      145.46      3.58 o 
   2  10  12       35.55       35.10      2.79 o 
   3  10  12       12.26       13.72      0.99 o 
  -1  -1  13        2.17        2.34      0.75 o 
   0  -1  13        8.04        9.15      1.21 o 
  -2   0  13        5.98        6.65      2.42 o 
  -1   0  13        0.54        1.31      0.50 o 
   0   0  13        0.03        0.13      0.68 o 
   1   0  13        0.42       -0.85      0.85 o 
  -3   1  13       20.08       21.38      1.49 o 
  -2   1  13        1.34        4.83      1.17 o 
  -1   1  13       63.36       74.83      2.42 o 
   0   1  13       69.61       59.32      2.23 o 
   1   1  13       62.73       66.01      2.12 o 
   2   1  13       41.34       37.98      1.21 o 
  -3   2  13        1.37        0.28      0.40 o 
  -2   2  13      128.28      124.62      3.32 o 
  -1   2  13        5.15        3.53      0.72 o 
   0   2  13       38.92       40.94      2.00 o 
   1   2  13      133.05      133.56      2.65 o 
   2   2  13        0.32       -0.14      0.45 o 
   3   2  13       11.38        9.96      0.75 o 
  -3   3  13        0.49       -0.65      0.92 o 
  -2   3  13      273.50      254.18      4.71 o 
  -1   3  13       51.94       52.47      2.18 o 
   0   3  13        9.39        8.07      1.06 o 
   1   3  13        2.07        1.11      0.43 o 
   2   3  13       15.09       16.50      1.02 o 
   3   3  13        0.06        0.84      0.61 o 
  -3   4  13        3.13        0.44      0.82 o 
  -2   4  13        2.55        4.17      1.13 o 
  -1   4  13       17.19       20.62      2.05 o 
   0   4  13        0.79        1.40      0.46 o 
   1   4  13       14.36       13.88      1.00 o 
   2   4  13       70.17       72.86      2.11 o 
   3   4  13        3.21        3.31      0.83 o 
   4   4  13        5.27        4.80      0.79 o 
  -2   5  13       46.18       43.93      1.95 o 
  -1   5  13       15.74       15.93      1.83 o 
   0   5  13       35.17       35.76      2.76 o 
   1   5  13       35.12       35.97      1.78 o 
   2   5  13       20.11       21.17      1.41 o 
   3   5  13       71.30       79.23      2.40 o 
   4   5  13       20.92       23.98      1.55 o 
  -2   6  13       30.82       26.74      2.56 o 
  -1   6  13        8.24        7.02      0.96 o 
   0   6  13       93.08       85.10      4.12 o 
   1   6  13        1.20        1.31      0.82 o 
   2   6  13       55.28       50.53      2.10 o 
   3   6  13      150.02      160.71      4.51 o 
   4   6  13      290.73      308.69     21.19 o 
  -2   7  13        0.23       -0.56      0.72 o 
  -1   7  13      124.98      123.84      3.32 o 
   0   7  13        0.17        0.27      0.57 o 
   1   7  13      104.94      108.12      3.41 o 
   2   7  13        0.84        0.39      0.59 o 
   3   7  13       90.22       83.27      3.84 o 
   4   7  13       82.58       84.85      3.40 o 
  -1   8  13        1.15        1.39      0.45 o 
   0   8  13       28.30       27.02      1.29 o 
   1   8  13       33.99       34.59      1.60 o 
   2   8  13        1.05        0.73      0.54 o 
   3   8  13        4.44        2.91      0.61 o 
   4   8  13      119.44      136.28      4.02 o 
   0   9  13       46.98       50.32      2.12 o 
   1   9  13        0.66        0.69      1.56 o 
   2   9  13       39.06       36.67      1.67 o 
   3   9  13       16.05       14.87      1.00 o 
   0   1  14       10.37       12.01      1.33 o 
   1   1  14        1.01        1.58      0.79 o 
  -1   2  14        0.11        0.81      0.61 o 
   0   2  14       37.12       31.66      1.49 o 
   1   2  14        0.22       -0.71      0.71 o 
   2   2  14        3.23        2.38      0.87 o 
  -2   3  14       16.43       20.98      1.52 o 
  -1   3  14        8.38        5.10      0.99 o 
   0   3  14      117.52      130.64      3.57 o 
   1   3  14      139.41      151.62      3.86 o 
   2   3  14       29.77       27.47      1.63 o 
  -2   4  14      132.18      138.75      5.16 o 
  -1   4  14        0.34        0.50      0.59 o 
   0   4  14       29.81       42.11      2.67 o 
   1   4  14       45.51       40.31      1.58 o 
   2   4  14        0.36        1.07      0.46 o 
   3   4  14       42.16       40.11      1.90 o 
  -1   5  14        0.34        0.49      0.63 o 
   0   5  14       79.25       86.18      2.65 o 
   1   5  14       96.43      115.78      4.40 o 
   2   5  14      117.91      121.65      2.74 o 
   3   5  14       78.76       76.90      2.65 o 
  -1   6  14       28.28       32.98      1.54 o 
   0   6  14       21.00       23.60      1.61 o 
   1   6  14        6.94        9.23      1.49 o 
   2   6  14        0.45        0.83      0.73 o 
   3   6  14       19.85       17.92      1.34 o 
   0   7  14       42.01       37.46      3.05 o 
   1   7  14        0.28        0.17      0.49 o 
   2   7  14       22.26       22.02      1.37 o 
   3   7  14       23.94       27.42      1.98 o 
   0   8  14       38.76       40.76      2.53 o 
   1   8  14       11.03       13.69      1.07 o 
   2   8  14        0.40        0.56      0.60 o 
                                                 
